# Supplementary material for: Extraction of total RNA from single-oocytes and single-cell mRNA sequencing of swine oocytes
Source: BMC Res Notes. 2018 Feb 27;11:155. doi: 10.1186/s13104-018-3264-2 (PMC5828076; doi:10.1186/s13104-018-3264-2)
Supplement: Supplementary file 2 — Additional file 2. Genes expressed in single porcine oocytes. This file contains the genes expressed in single porcine oocytes and the corresponding annotation. [file 13104_2018_3264_MOESM2_ESM.zip]

Archive with 1 entries (1 files):
- Additional_file_2.xlsx
