# Supplementary material for: Extraction of total RNA from single-oocytes and single-cell mRNA sequencing of swine oocytes
Source: BMC Res Notes. 2018 Feb 27;11:155. doi: 10.1186/s13104-018-3264-2 (PMC5828076; doi:10.1186/s13104-018-3264-2)
Supplement: Supplementary file 2 — Additional file 2. Genes expressed in single porcine oocytes. This file contains the genes expressed in single porcine oocytes and the corresponding annotation. [file 13104_2018_3264_MOESM2_ESM.zip › Additional_file_2.xlsx]

## Sheet: supplementary_file_2
Genes expressed in single porcine oocytes
Ensembl ID	oocyte 1	oocyte 2	oocyte 3	oocyte 4	oocyte 5	hgnc_symbol	external_gene_name	description	gene_biotype
ENSSSCG00000000002	3.05441	1.67389	1.56595	1.37053	1.78278	GTSE1	GTSE1	G2 and S-phase expressed 1 [Source:HGNC Symbol;Acc:HGNC:13698]	protein_coding
ENSSSCG00000000005	3.27292	8.48626	3.15855	4.83765	2.37695	CDPF1	CDPF1	cysteine rich DPF motif domain containing 1 [Source:HGNC Symbol;Acc:HGNC:33710]	protein_coding
ENSSSCG00000000006	17.6121	17.4795	18.5034	4.66734	18.5226		PPARA	Sus scrofa peroxisome proliferator activated receptor alpha (PPARA), mRNA. [Source:RefSeq mRNA;Acc:NM_001044526]	protein_coding
ENSSSCG00000000007	8.15509	11.0884	10.7312	12.2584	8.61628	TRMU	TRMU	tRNA 5-methylaminomethyl-2-thiouridylate methyltransferase [Source:HGNC Symbol;Acc:HGNC:25481]	protein_coding
ENSSSCG00000000010	2.03627	1.82301	3.53145	6.02355	1.84434	FBLN1	FBLN1	fibulin 1 [Source:HGNC Symbol;Acc:HGNC:3600]	protein_coding
ENSSSCG00000000014	1.08913	0.435553	0.744509	1.95479	1.2283	FAM118A	FAM118A	family with sequence similarity 118 member A [Source:HGNC Symbol;Acc:HGNC:1313]	protein_coding
ENSSSCG00000000019	2.85346	1.94234	1.57706	1.14415	1.90274	NUP50	NUP50	nucleoporin 50 [Source:HGNC Symbol;Acc:HGNC:8065]	protein_coding
ENSSSCG00000000021	0.390945	1.32023	1.93751	0.350838	1.48514			rho GTPase-activating protein 8 [Source:RefSeq peptide;Acc:NP_001191312]	protein_coding
ENSSSCG00000000022	2.07445	1.80257	4.56929	19.4437	1.64177	RTL6	RTL6	retrotransposon Gag like 6 [Source:HGNC Symbol;Acc:HGNC:13343]	protein_coding
ENSSSCG00000000025	1.87098	2.30564	3.98612	1.62307	1.49555	PARVG	PARVG	gamma-parvin [Source:RefSeq peptide;Acc:NP_001231550]	protein_coding
ENSSSCG00000000031	0.989619	1.2579	0.778983	0.538239	0.81169	MCAT	MCAT	malonyl-CoA-acyl carrier protein transacylase [Source:HGNC Symbol;Acc:HGNC:29622]	protein_coding
ENSSSCG00000000034	7.69607	8.04203	6.10828	16.6869	7.8241	TTLL12	TTLL12	tubulin tyrosine ligase like 12 [Source:HGNC Symbol;Acc:HGNC:28974]	protein_coding
ENSSSCG00000000035	0.612384	1.05406	0.925358	0.404939	0.765247	TTLL1	TTLL1	tubulin tyrosine ligase like 1 [Source:HGNC Symbol;Acc:HGNC:1312]	protein_coding
ENSSSCG00000000036	21.0014	18.8151	15.8295	3.32856	21.8255	PACSIN2	PACSIN2	protein kinase C and casein kinase substrate in neurons 2 [Source:HGNC Symbol;Acc:HGNC:8571]	protein_coding
ENSSSCG00000000037	2.32277	1.60792	1.21175	13.0554	2.49622	ARFGAP3	ARFGAP3	ADP ribosylation factor GTPase activating protein 3 [Source:HGNC Symbol;Acc:HGNC:661]	protein_coding
ENSSSCG00000000038	44.6593	47.9524	60.1771	95.3288	42.3261	CYB5R3	CYB5R3	cytochrome b5 reductase 3 [Source:HGNC Symbol;Acc:HGNC:2873]	protein_coding
ENSSSCG00000000039	17.8753	16.523	21.0453	4.1198	16.3496	POLDIP3	POLDIP3	DNA polymerase delta interacting protein 3 [Source:HGNC Symbol;Acc:HGNC:23782]	protein_coding
ENSSSCG00000000040	1.08752	1.26285	0.792972	0.7157	0.413133	2018-09-03	2018-09-03	septin 3 [Source:HGNC Symbol;Acc:HGNC:10750]	protein_coding
ENSSSCG00000000045	16.6091	19.5844	16.9844	17.45	12.8243		NDUFA6	NADH dehydrogenase [Source:RefSeq peptide;Acc:NP_001172107]	protein_coding
ENSSSCG00000000058	27.5717	30.0764	37.0475	33.8092	26.9846		SNU13	Sus scrofa small nuclear ribonucleoprotein 13 (SNU13), transcript variant 2, mRNA. [Source:RefSeq mRNA;Acc:NM_001190227]	protein_coding
ENSSSCG00000000059	1.68585	5.22082	3.04706	2.30781	4.96602	XRCC6	XRCC6	X-ray repair cross-complementing protein 6 [Source:RefSeq peptide;Acc:NP_001177114]	protein_coding
ENSSSCG00000000061	6.28293	13.9397	13.8473	9.33247	10.4422	PMM1	PMM1	Sus scrofa phosphomannomutase 1 (PMM1), mRNA. [Source:RefSeq mRNA;Acc:NM_001184895]	protein_coding
ENSSSCG00000000063	5.40958	8.92966	5.61059	1.2276	5.87569	POLR3H	POLR3H	RNA polymerase III subunit H [Source:HGNC Symbol;Acc:HGNC:30349]	protein_coding
ENSSSCG00000000064	39.8693	68.0282	47.6518	52.1034	59.4884		ACO2	Sus scrofa aconitase 2 (ACO2), mRNA. [Source:RefSeq mRNA;Acc:NM_213954]	protein_coding
ENSSSCG00000000066	5.37325	3.77155	6.41228	2.86051	4.29217	L3MBTL2	L3MBTL2	L3MBTL2, polycomb repressive complex 1 subunit [Source:HGNC Symbol;Acc:HGNC:18594]	protein_coding
ENSSSCG00000000068	12.1476	4.97936	6.92252	12.6942	9.55213	EP300	EP300	E1A binding protein p300 [Source:HGNC Symbol;Acc:HGNC:3373]	protein_coding
ENSSSCG00000000071	7.94422	9.76147	6.90586	12.1156	9.20192				protein_coding
ENSSSCG00000000072	12.4913	14.7233	10.176	2.94996	12.5321	SLC25A17	SLC25A17	solute carrier family 25 member 17 [Source:HGNC Symbol;Acc:HGNC:10987]	protein_coding
ENSSSCG00000000075	14.3737	9.51134	9.06515	1.62881	12.2329	MKL1	MKL1	megakaryoblastic leukemia (translocation) 1 [Source:HGNC Symbol;Acc:HGNC:14334]	protein_coding
ENSSSCG00000000076	4.1489	2.82676	1.29988	0.51712	4.10443	SGSM3	SGSM3	small G protein signaling modulator 3 [Source:HGNC Symbol;Acc:HGNC:25228]	protein_coding
ENSSSCG00000000077	38.327	73.7075	49.5173	21.8409	60.7873		ADSL	adenylosuccinate lyase [Source:RefSeq peptide;Acc:NP_001124205]	protein_coding
ENSSSCG00000000078	8.28536	4.09552	5.22618	3.82937	4.96437	TNRC6B	TNRC6B	trinucleotide repeat containing 6B [Source:HGNC Symbol;Acc:HGNC:29190]	protein_coding
ENSSSCG00000000080	1.53881	1.77777	1.81161	0.958987	1.1874	GRAP2	GRAP2	GRB2-related adaptor protein 2 [Source:HGNC Symbol;Acc:HGNC:4563]	protein_coding
ENSSSCG00000000083	9.03026	13.4108	12.2087	21.6102	11.149	RPS19BP1	RPS19BP1	ribosomal protein S19 binding protein 1 [Source:HGNC Symbol;Acc:HGNC:28749]	protein_coding
ENSSSCG00000000084	6.88095	9.16141	5.58029	17.5146	6.35669	ATF4	ATF4	cyclic AMP-dependent transcription factor ATF-4 [Source:RefSeq peptide;Acc:NP_001116550]	protein_coding
ENSSSCG00000000087	3.36076	4.6895	3.44602	1.80058	3.81104	TAB1	TAB1	TGF-beta-activated kinase 1 and MAP3K7-binding protein 1 [Source:RefSeq peptide;Acc:NP_001230996]	protein_coding
ENSSSCG00000000089	17.2871	18.1281	18.1688	181.897	27.8075				protein_coding
ENSSSCG00000000092	1.22229	1.52072	1.87995	0.438757	1.74123	NPTXR	NPTXR	neuronal pentraxin receptor [Source:HGNC Symbol;Acc:HGNC:7954]	protein_coding
ENSSSCG00000000094	12.1896	9.78902	11.2116	12.211	18.2879	SUN2	SUN2	Sad1 and UNC84 domain containing 2 [Source:HGNC Symbol;Acc:HGNC:14210]	protein_coding
ENSSSCG00000000095	30.54	28.789	29.5378	10.2986	34.6983	GTPBP1	GTPBP1	GTP binding protein 1 [Source:HGNC Symbol;Acc:HGNC:4669]	protein_coding
ENSSSCG00000000097	17.6816	24.1844	17.1179	18.2035	16.7924				protein_coding
ENSSSCG00000000104	5.1748	3.14006	3.5374	110.034	2.33207	DDX17	DDX17	DEAD-box helicase 17 [Source:HGNC Symbol;Acc:HGNC:2740]	protein_coding
ENSSSCG00000000105	4.75792	4.80335	6.50484	9.22277	4.3379		KDELR3	Sus scrofa KDEL endoplasmic reticulum protein retention receptor 3 (KDELR3), mRNA. [Source:RefSeq mRNA;Acc:NM_001244970]	protein_coding
ENSSSCG00000000107	1.82607	1.70822	1.37966	0.862491	1.25504				protein_coding
ENSSSCG00000000108	8.50794	8.06496	7.70778	7.7271	9.16716	TMEM184B	TMEM184B	transmembrane protein 184B [Source:HGNC Symbol;Acc:HGNC:1310]	protein_coding
ENSSSCG00000000110	0.966828	2.0621	1.52008	1.04117	2.13483	PLA2G6	PLA2G6	phospholipase A2 group VI [Source:HGNC Symbol;Acc:HGNC:9039]	protein_coding
ENSSSCG00000000114	0.554831	0.701257	0.821756	0.553234	1.55151	PICK1	PICK1	protein interacting with PRKCA 1 [Source:HGNC Symbol;Acc:HGNC:9394]	protein_coding
ENSSSCG00000000116	19.6677	32.1256	24	21.2966	22.615	POLR2F	POLR2F	RNA polymerase II subunit F [Source:HGNC Symbol;Acc:HGNC:9193]	protein_coding
ENSSSCG00000000118	1.93422	2.38356	2.99698	0.578596	1.89818	MICALL1	MICALL1	MICAL like 1 [Source:HGNC Symbol;Acc:HGNC:29804]	protein_coding
ENSSSCG00000000119	24.7971	40.4441	30.9291	13.4853	36.3836	EIF3L	EIF3L	eukaryotic translation initiation factor 3 subunit L [Source:RefSeq peptide;Acc:NP_001231015]	protein_coding
ENSSSCG00000000120	2.35933	1.5703	0.549036	3.0633	2.14533	ANKRD54	ANKRD54	ankyrin repeat domain 54 [Source:HGNC Symbol;Acc:HGNC:25185]	protein_coding
ENSSSCG00000000130	1.63403	2.1056	1.95474	1.19144	2.59451		CYTH4	cytohesin-4 [Source:RefSeq peptide;Acc:NP_001137593]	protein_coding
ENSSSCG00000000135	1.95883	8.04629	5.65363	1.95319	3.1522	KCTD17	KCTD17	potassium channel tetramerization domain containing 17 [Source:HGNC Symbol;Acc:HGNC:25705]	protein_coding
ENSSSCG00000000139	12.2283	31.67	15.524	13.5867	19.2174	IFT27	IFT27	intraflagellar transport 27 [Source:HGNC Symbol;Acc:HGNC:18626]	protein_coding
ENSSSCG00000000141	8.15529	15.5176	7.25265	26.006	7.95821		EIF3D	eukaryotic translation initiation factor 3 subunit D [Source:RefSeq peptide;Acc:NP_001231652]	protein_coding
ENSSSCG00000000142	2.61246	4.00889	3.7308	1.90342	2.11261	FOXRED2	FOXRED2	FAD-dependent oxidoreductase domain-containing protein 2 precursor [Source:RefSeq peptide;Acc:NP_001231670]	protein_coding
ENSSSCG00000000144	2.56923	6.50724	3.51255	4.89951	3.0119			Sus scrofa thioredoxin 2 (TXN2), mRNA. [Source:RefSeq mRNA;Acc:NM_001243705]	protein_coding
ENSSSCG00000000145	6.18733	3.17362	4.34542	14.2998	3.19299	MYH9	MYH9	myosin heavy chain 9 [Source:HGNC Symbol;Acc:HGNC:7579]	protein_coding
ENSSSCG00000000152	1.37039	1.20546	0.984403	3.25167	0.783088	RBFOX2	RBFOX2	RNA binding protein, fox-1 homolog (C. elegans) 2 [Source:RefSeq peptide;Acc:NP_001231766]	protein_coding
ENSSSCG00000000156	7.00774	11.3797	13.3368	3.90669	10.9283	FBXO7	FBXO7	F-box only protein 7 [Source:RefSeq peptide;Acc:NP_001165222]	protein_coding
ENSSSCG00000000157	2.53935	0.484363	1.41832	4.78001	0.441156	BPIFC	BPIFC	BPI fold containing family C [Source:HGNC Symbol;Acc:HGNC:16503]	protein_coding
ENSSSCG00000000158	32.126	48.588	43.7759	19.4241	43.8638		RTCB	tRNA-splicing ligase RtcB homolog [Source:RefSeq peptide;Acc:NP_001116458]	protein_coding
ENSSSCG00000000160	5.38301	4.42237	4.11584	2.14701	9.58082	PRDM4	PRDM4	PR/SET domain 4 [Source:HGNC Symbol;Acc:HGNC:9348]	protein_coding
ENSSSCG00000000161	143.539	246.519	158.045	22.82	225.982	PWP1	PWP1	PWP1 homolog, endonuclein [Source:HGNC Symbol;Acc:HGNC:17015]	protein_coding
ENSSSCG00000000164	2.94879	4.16205	3.02361	0.700484	5.74513	CRY1	CRY1	cryptochrome circadian clock 1 [Source:HGNC Symbol;Acc:HGNC:2384]	protein_coding
ENSSSCG00000000171	12.1477	4.05246	4.79073	56.0167	12.0692		CKAP4	cytoskeleton-associated protein 4 [Source:RefSeq peptide;Acc:NP_001231560]	protein_coding
ENSSSCG00000000175	1.63979	1.37154	1.48358	15.1484	0.870268	ADCY6	ADCY6	adenylate cyclase 6 [Source:HGNC Symbol;Acc:HGNC:237]	protein_coding
ENSSSCG00000000176	9.59163	12.1513	11.1933	8.41992	16.5868	DDX23	DDX23	DEAD-box helicase 23 [Source:HGNC Symbol;Acc:HGNC:17347]	protein_coding
ENSSSCG00000000179	39.6049	57.353	61.0329	1.24224	40.0234	CCDC65	CCDC65	coiled-coil domain containing 65 [Source:HGNC Symbol;Acc:HGNC:29937]	protein_coding
ENSSSCG00000000180	3.06832	1.42267	1.64148	16.0424	1.5837	FKBP11	FKBP11	FK506 binding protein 11 [Source:HGNC Symbol;Acc:HGNC:18624]	protein_coding
ENSSSCG00000000185	3.74081	4.40031	3.09183	1.15971	4.68309			5'-AMP-activated protein kinase subunit gamma-1 [Source:UniProtKB/Swiss-Prot;Acc:Q09138]	protein_coding
ENSSSCG00000000189	1.26496	2.34824	1.87353	1.38745	2.55286	LMBR1L	LMBR1L	limb development membrane protein 1 like [Source:HGNC Symbol;Acc:HGNC:18268]	protein_coding
ENSSSCG00000000190	84.3568	98.8448	89.7103	40.0898	109.315		TUBA1B	Sus scrofa tubulin alpha 1b (TUBA1B), mRNA. [Source:RefSeq mRNA;Acc:NM_001044544]	protein_coding
ENSSSCG00000000191	3.33547	1.76673	2.27251	22.3604	2.71145				protein_coding
ENSSSCG00000000194	299.816	320.72	333.596	75.2969	412.027				protein_coding
ENSSSCG00000000199	5.32887	5.48954	6.76504	3.61103	6.09371				protein_coding
ENSSSCG00000000202	6.18888	14.5869	10.5765	3.25993	8.27342	MCRS1	MCRS1	microspherule protein 1 [Source:HGNC Symbol;Acc:HGNC:6960]	protein_coding
ENSSSCG00000000204	1.82605	1.61897	1.46854	0.771162	1.87704	PRPF40B	PRPF40B	pre-mRNA processing factor 40 homolog B [Source:HGNC Symbol;Acc:HGNC:25031]	protein_coding
ENSSSCG00000000205	4.78973	2.88137	4.2816	0.944692	1.47463	FAM186B	FAM186B	family with sequence similarity 186 member B [Source:HGNC Symbol;Acc:HGNC:25296]	protein_coding
ENSSSCG00000000207	2.71503	1.20641	1.15996	42.0295	0.966934				protein_coding
ENSSSCG00000000209	1.2347	1.32797	2.07758	1.13644	2.13474	NCKAP5L	NCKAP5L	NCK associated protein 5 like [Source:HGNC Symbol;Acc:HGNC:29321]	protein_coding
ENSSSCG00000000214	3.92614	6.11708	6.09098	6.14714	4.40304	GPD1	GPD1	glycerol-3-phosphate dehydrogenase [Source:RefSeq peptide;Acc:NP_001177169]	protein_coding
ENSSSCG00000000215	14.1954	5.29735	8.11324	8.72176	10.1391	SMARCD1	SMARCD1	SWI/SNF related, matrix associated, actin dependent regulator of chromatin, subfamily d, member 1 [Source:HGNC Symbol;Acc:HGNC:11106]	protein_coding
ENSSSCG00000000216	4.94281	4.47814	7.08654	0.706576	5.54585	ASIC1	ASIC1	acid sensing ion channel subunit 1 [Source:HGNC Symbol;Acc:HGNC:100]	protein_coding
ENSSSCG00000000217	116.032	133.354	136.981	8.65157	163.442	RACGAP1	RACGAP1	Rac GTPase activating protein 1 [Source:HGNC Symbol;Acc:HGNC:9804]	protein_coding
ENSSSCG00000000233	6.43921	4.70801	4.80188	6.63227	6.41073	ACVR1B	ACVR1B	activin receptor type-1B precursor [Source:RefSeq peptide;Acc:NP_001182251]	protein_coding
ENSSSCG00000000236	0.816512	2.82993	1.1163	0.549559	0.630053	KRT75	KRT75	keratin 75 [Source:HGNC Symbol;Acc:HGNC:24431]	protein_coding
ENSSSCG00000000238	3.24788	5.95891	4.72685	2.63261	2.13928				protein_coding
ENSSSCG00000000252	2.32048	2.91652	2.15275	3.4955	1.86928		KRT8	keratin, type II cytoskeletal 8 [Source:RefSeq peptide;Acc:NP_001153087]	protein_coding
ENSSSCG00000000262	0.731775	0.966188	0.786072	2.43918	0.595692	SPRYD3	SPRYD3	Sus scrofa SPRY domain containing 3 (SPRYD3), mRNA. [Source:RefSeq mRNA;Acc:NM_001245003]	protein_coding
ENSSSCG00000000263	1.53773	1.59782	1.67108	1.27382	1.46039	TNS2	TNS2	tensin 2 [Source:HGNC Symbol;Acc:HGNC:19737]	protein_coding
ENSSSCG00000000264	19.0733	11.1672	13.8051	34.9043	17.4481	MFSD5	MFSD5	major facilitator superfamily domain containing 5 [Source:HGNC Symbol;Acc:HGNC:28156]	protein_coding
ENSSSCG00000000265	56.5304	52.6819	57.9287	11.6781	61.3054	ESPL1	ESPL1	extra spindle pole bodies like 1, separase [Source:HGNC Symbol;Acc:HGNC:16856]	protein_coding
ENSSSCG00000000267	8.8197	13.3749	11.3942	6.24477	10.0283	C12orf10	C12orf10	chromosome 12 open reading frame 10 [Source:HGNC Symbol;Acc:HGNC:17590]	protein_coding
ENSSSCG00000000268	25.8693	35.1692	32.5248	18.8653	28.13	AAAS	AAAS	aladin WD repeat nucleoporin [Source:HGNC Symbol;Acc:HGNC:13666]	protein_coding
ENSSSCG00000000271	1.24707	1.0912	1.11477	6.71479	0.86549	AMHR2	AMHR2	Sus scrofa anti-Mullerian hormone receptor type 2 (AMHR2), mRNA. [Source:RefSeq mRNA;Acc:NM_001205327]	protein_coding
ENSSSCG00000000272	5.5075	3.49975	5.99707	11.722	4.86023	SP1	SP1	Sp1 transcription factor [Source:HGNC Symbol;Acc:HGNC:11205]	protein_coding
ENSSSCG00000000273	16.4396	16.9771	17.554	4.52284	14.1883			Sus scrofa proline rich 13 (PRR13), transcript variant 2, mRNA. [Source:RefSeq mRNA;Acc:NM_001244510]	protein_coding
ENSSSCG00000000274	79.2507	39.0554	55.3269	210.733	56.2171			poly(rC)-binding protein 2 [Source:RefSeq peptide;Acc:NP_001231441]	protein_coding
ENSSSCG00000000275	2.02747	1.74027	1.28453	1.73072	1.17409	MAP3K12	MAP3K12	mitogen-activated protein kinase kinase kinase 12 [Source:HGNC Symbol;Acc:HGNC:6851]	protein_coding
ENSSSCG00000000276	20.4044	27.8525	17.4816	3.90638	23.5985	TARBP2	TARBP2	TARBP2, RISC loading complex RNA binding subunit [Source:HGNC Symbol;Acc:HGNC:11569]	protein_coding
ENSSSCG00000000278	5.95101	6.07221	7.56837	4.64854	5.02272				protein_coding
ENSSSCG00000000288	14.3412	15.6294	19.1024	56.511	16.8288	HNRNPA1L2	HNRNPA1L2	heterogeneous nuclear ribonucleoprotein A1 [Source:RefSeq peptide;Acc:NP_001070686]	protein_coding
ENSSSCG00000000290	2.49201	4.0285	2.53496	6.86881	2.52165	COPZ1	COPZ1	coatomer protein complex subunit zeta 1 [Source:HGNC Symbol;Acc:HGNC:2243]	protein_coding
ENSSSCG00000000292	0.860672	0.590042	0.483279	3.19984	0.788197	ZNF385A	ZNF385A	zinc finger protein 385A [Source:HGNC Symbol;Acc:HGNC:17521]	protein_coding
ENSSSCG00000000297	14.6184	16.6362	21.3517	0.377517	17.9284	PDE1B	PDE1B	phosphodiesterase 1B [Source:HGNC Symbol;Acc:HGNC:8775]	protein_coding
ENSSSCG00000000298	4.94776	6.15582	5.91884	2.5901	3.91578	PPP1R1A	PPP1R1A	protein phosphatase 1 regulatory inhibitor subunit 1A [Source:HGNC Symbol;Acc:HGNC:9286]	protein_coding
ENSSSCG00000000299	5.98293	2.40924	3.88213	45.344	2.09747	TESPA1	TESPA1	thymocyte expressed, positive selection associated 1 [Source:HGNC Symbol;Acc:HGNC:29109]	protein_coding
ENSSSCG00000000359	16.0603	13.3211	22.9735	57.6506	15.8175	BLOC1S1	BLOC1S1	biogenesis of lysosomal organelles complex 1 subunit 1 [Source:HGNC Symbol;Acc:HGNC:4200]	protein_coding
ENSSSCG00000000361	36.4294	66.5845	54.8617	116.99	41.888	CD63	CD63	CD63 molecule [Source:HGNC Symbol;Acc:HGNC:1692]	protein_coding
ENSSSCG00000000364	10.02	21.7051	11.4158	9.83504	16.9257	SARNP	SARNP	SAP domain containing ribonucleoprotein [Source:HGNC Symbol;Acc:HGNC:24432]	protein_coding
ENSSSCG00000000365	2.08036	1.88241	1.35746	10.1833	2.02064	ORMDL2	ORMDL2	ORMDL sphingolipid biosynthesis regulator 2 [Source:HGNC Symbol;Acc:HGNC:16037]	protein_coding
ENSSSCG00000000366	124.074	134.467	127.571	25.668	160.334		DNAJC14	dnaJ homolog subfamily C member 14 [Source:RefSeq peptide;Acc:NP_001171995]	protein_coding
ENSSSCG00000000370	3.3822	3.3469	2.93687	3.44538	2.34397	DGKA	DGKA	Diacylglycerol kinase alpha [Source:UniProtKB/Swiss-Prot;Acc:P20192]	protein_coding
ENSSSCG00000000371	1.86559	8.41937	5.82193	0.582329	4.8531	PMEL	PMEL	premelanosome protein [Source:HGNC Symbol;Acc:HGNC:10880]	protein_coding
ENSSSCG00000000373	4.42427	5.43898	4.75704	2.81235	5.47106	CDK2	CDK2	cyclin-dependent kinase 2 [Source:RefSeq peptide;Acc:NP_001272394]	protein_coding
ENSSSCG00000000374	3.02131	1.99457	4.05686	52.0967	1.89583		RPS26	40S ribosomal protein S26 [Source:UniProtKB/Swiss-Prot;Acc:P49171]	protein_coding
ENSSSCG00000000376	10.0097	16.7801	14.9678	4.18516	13.1252	SUOX	SUOX	sulfite oxidase, mitochondrial [Source:RefSeq peptide;Acc:NP_001231427]	protein_coding
ENSSSCG00000000377	4.83118	6.68675	4.98889	5.07351	5.51562				protein_coding
ENSSSCG00000000379	138.658	151.959	232.321	11.8552	123.893	ESYT1	ESYT1	extended synaptotagmin 1 [Source:HGNC Symbol;Acc:HGNC:29534]	protein_coding
ENSSSCG00000000382	7.05854	4.0048	6.50679	10.069	5.48076	SMARCC2	SMARCC2	SWI/SNF related, matrix associated, actin dependent regulator of chromatin subfamily c member 2 [Source:HGNC Symbol;Acc:HGNC:11105]	protein_coding
ENSSSCG00000000383	6.63824	8.59009	8.16147	4.4572	8.43611	RNF41	RNF41	ring finger protein 41 [Source:HGNC Symbol;Acc:HGNC:18401]	protein_coding
ENSSSCG00000000384	1.87917	2.12187	1.51125	1.38878	1.69718	NABP2	NABP2	nucleic acid binding protein 2 [Source:HGNC Symbol;Acc:HGNC:28412]	protein_coding
ENSSSCG00000000386	5.3405	5.20708	6.61032	9.20867	7.32713	ANKRD52	ANKRD52	ankyrin repeat domain 52 [Source:HGNC Symbol;Acc:HGNC:26614]	protein_coding
ENSSSCG00000000393	17.695	22.6476	27.0529	7.20036	16.6301	PAN2	PAN2	PAN2 poly(A) specific ribonuclease subunit [Source:HGNC Symbol;Acc:HGNC:20074]	protein_coding
ENSSSCG00000000394	200.44	269.396	290.794	80.026	234.944			Sus scrofa canopy FGF signaling regulator 2 (CNPY2), mRNA. [Source:RefSeq mRNA;Acc:NM_001185068]	protein_coding
ENSSSCG00000000396	38.8339	43.6933	57.8585	15.7353	35.2465		STAT2	Signal transducer and activator of transcription 2 [Source:UniProtKB/Swiss-Prot;Acc:O02799]	protein_coding
ENSSSCG00000000399	35.0256	24.7597	29.0767	7.69405	38.724	TIMELESS	TIMELESS	timeless circadian clock [Source:HGNC Symbol;Acc:HGNC:11813]	protein_coding
ENSSSCG00000000400	2.80781	4.88546	4.2428	2.25452	3.61395	MIP	MIP	major intrinsic protein of lens fiber [Source:HGNC Symbol;Acc:HGNC:7103]	protein_coding
ENSSSCG00000000401	13.1975	14.8859	15.9796	4.65408	17.9921	GLS2	GLS2	glutaminase 2 [Source:HGNC Symbol;Acc:HGNC:29570]	protein_coding
ENSSSCG00000000402	3.67748	2.48471	1.65808	3.65129	3.5297	RBMS2	RBMS2	RNA binding motif single stranded interacting protein 2 [Source:HGNC Symbol;Acc:HGNC:9909]	protein_coding
ENSSSCG00000000403	7.8084	3.87033	4.77384	7.96139	6.9283	BAZ2A	BAZ2A	bromodomain adjacent to zinc finger domain 2A [Source:HGNC Symbol;Acc:HGNC:962]	protein_coding
ENSSSCG00000000405	6.2765	8.0369	5.00558	35.1886	6.48964				protein_coding
ENSSSCG00000000406	34.0575	34.2366	32.1058	131.858	15.4868	PTGES3	PTGES3	prostaglandin E synthase 3 [Source:HGNC Symbol;Acc:HGNC:16049]	protein_coding
ENSSSCG00000000418	2.39569	0.309676	0.893264	75.4425	0.82735	TAC3	TAC3	Sus scrofa tachykinin 3 (TAC3), mRNA. [Source:RefSeq mRNA;Acc:NM_001007196]	protein_coding
ENSSSCG00000000423	6.80827	10.9016	11.2395	57.6224	12.3361	LRP1	LRP1	LDL receptor related protein 1 [Source:HGNC Symbol;Acc:HGNC:6692]	protein_coding
ENSSSCG00000000431	15.3479	13.1881	15.5109	10.2062	10.1718	MBD6	MBD6	methyl-CpG binding domain protein 6 [Source:HGNC Symbol;Acc:HGNC:20445]	protein_coding
ENSSSCG00000000436	5.12353	5.5871	3.81835	5.25475	2.81708	PIP4K2C	PIP4K2C	phosphatidylinositol-5-phosphate 4-kinase type 2 gamma [Source:HGNC Symbol;Acc:HGNC:23786]	protein_coding
ENSSSCG00000000444	3.75466	7.20732	3.59326	37.2327	2.22865	DCTN2	DCTN2	dynactin subunit 2 [Source:HGNC Symbol;Acc:HGNC:2712]	protein_coding
ENSSSCG00000000453	2.12764	1.1765	2.98963	5.7281	2.35742	ATP23	ATP23	ATP23 metallopeptidase and ATP synthase assembly factor homolog [Source:HGNC Symbol;Acc:HGNC:29452]	protein_coding
ENSSSCG00000000455	109.038	55.2357	70.5624	0.729694	88.4192	LRIG3	LRIG3	leucine rich repeats and immunoglobulin like domains 3 [Source:HGNC Symbol;Acc:HGNC:30991]	protein_coding
ENSSSCG00000000457	23.6569	18.7677	22.7704	4.75936	19.2273	USP15	USP15	ubiquitin specific peptidase 15 [Source:HGNC Symbol;Acc:HGNC:12613]	protein_coding
ENSSSCG00000000458	4.01813	1.72416	3.29932	5.29152	2.12254	MON2	MON2	MON2 homolog, regulator of endosome-to-Golgi trafficking [Source:HGNC Symbol;Acc:HGNC:29177]	protein_coding
ENSSSCG00000000462	1.39459	2.19543	1.90663	4.29092	1.41906	TMEM5	TMEM5	transmembrane protein 5 [Source:HGNC Symbol;Acc:HGNC:13530]	protein_coding
ENSSSCG00000000466	12.7069	11.7298	11.9125	9.77425	11.5698	XPOT	XPOT	exportin for tRNA [Source:HGNC Symbol;Acc:HGNC:12826]	protein_coding
ENSSSCG00000000469	3.19891	1.11879	2.18671	6.06557	1.21276		LEMD3	LEM domain containing 3 [Source:RefSeq peptide;Acc:NP_001302526]	protein_coding
ENSSSCG00000000473	6.48266	12.3375	13.0897	11.2772	9.63752				protein_coding
ENSSSCG00000000477	30.0943	13.31	13.9538	3.87309	10.3024	HELB	HELB	DNA helicase B [Source:HGNC Symbol;Acc:HGNC:17196]	protein_coding
ENSSSCG00000000483	5.11349	4.40659	4.76658	0.834345	4.30448				protein_coding
ENSSSCG00000000486	147.818	155.858	141.378	16.9324	165.926	NUP107	NUP107	nucleoporin 107 [Source:HGNC Symbol;Acc:HGNC:29914]	protein_coding
ENSSSCG00000000487	5.24779	5.96946	7.60506	3.39078	14.5131	SLC35E3	SLC35E3	solute carrier family 35 member E3 [Source:HGNC Symbol;Acc:HGNC:20864]	protein_coding
ENSSSCG00000000488	4.3444	4.34985	4.1329	1.16961	4.14311	MDM2	MDM2	E3 ubiquitin-protein ligase Mdm2 [Source:RefSeq peptide;Acc:NP_001098773]	protein_coding
ENSSSCG00000000493	0.763895	0.620675	0.522184	4.11316	0.323874	FRS2	FRS2	fibroblast growth factor receptor substrate 2 [Source:RefSeq peptide;Acc:NP_001230138]	protein_coding
ENSSSCG00000000496	87.5938	122.002	88.4043	48.95	101.284	CCT2	CCT2	T-complex protein 1 subunit beta [Source:RefSeq peptide;Acc:NP_001163991]	protein_coding
ENSSSCG00000000500	4.47734	7.14118	4.32917	0.317211	4.65781				protein_coding
ENSSSCG00000000502	2.72189	2.6643	2.10332	1.06202	2.75359		CNOT2	CCR4-NOT transcription complex subunit 2 [Source:RefSeq peptide;Acc:NP_001230346]	protein_coding
ENSSSCG00000000509	5.52182	3.3496	4.35433	7.915	5.22623	ZFC3H1	ZFC3H1	zinc finger C3H1-type containing [Source:HGNC Symbol;Acc:HGNC:28328]	protein_coding
ENSSSCG00000000510	2.43819	0.942083	1.73917	3.04425	0.830587	TMEM19	TMEM19	transmembrane protein 19 [Source:HGNC Symbol;Acc:HGNC:25605]	protein_coding
ENSSSCG00000000512	9.56158	9.22161	7.71476	3.30566	13.3606	TBC1D15	TBC1D15	TBC1 domain family member 15 [Source:HGNC Symbol;Acc:HGNC:25694]	protein_coding
ENSSSCG00000000519	1.06741	0.578188	0.399575	0.821057	0.579272	GLIPR1	GLIPR1	GLI pathogenesis related 1 [Source:HGNC Symbol;Acc:HGNC:17001]	protein_coding
ENSSSCG00000000522	7.13722	9.5871	6.13097	10.316	7.43812	NAP1L1	NAP1L1	nucleosome assembly protein 1-like 1 [Source:RefSeq peptide;Acc:NP_001231245]	protein_coding
ENSSSCG00000000528	1.20866	2.14825	2.68521	4.39892	2.2001	PKP2	PKP2	plakophilin 2 [Source:HGNC Symbol;Acc:HGNC:9024]	protein_coding
ENSSSCG00000000529	2.17773	3.50635	3.72164	1.66692	3.23919	DNM1L	DNM1L	dynamin 1 like [Source:HGNC Symbol;Acc:HGNC:2973]	protein_coding
ENSSSCG00000000536	8.90716	6.71763	6.93215	6.75116	6.00148	ERGIC2	ERGIC2	endoplasmic reticulum-Golgi intermediate compartment protein 2 [Source:RefSeq peptide;Acc:NP_001230861]	protein_coding
ENSSSCG00000000547	21.4178	19.6036	13.0189	7.02069	18.8182	MRPS35	MRPS35	mitochondrial ribosomal protein S35 [Source:HGNC Symbol;Acc:HGNC:16635]	protein_coding
ENSSSCG00000000549	2.00108	1.62816	1.85426	1.2371	1.96379	PPFIBP1	PPFIBP1	PPFIA binding protein 1 [Source:HGNC Symbol;Acc:HGNC:9249]	protein_coding
ENSSSCG00000000552	39.7731	52.0492	36.9326	27.1644	38.4415	MED21	MED21	mediator of RNA polymerase II transcription subunit 21 [Source:RefSeq peptide;Acc:NP_001230459]	protein_coding
ENSSSCG00000000553	5.39875	6.62491	5.15657	1.79195	5.58378	TM7SF3	TM7SF3	transmembrane 7 superfamily member 3 [Source:HGNC Symbol;Acc:HGNC:23049]	protein_coding
ENSSSCG00000000554	2.8737	2.55382	1.58886	0.530947	1.68567	FGFR1OP2	FGFR1OP2	FGFR1 oncogene partner 2 [Source:HGNC Symbol;Acc:HGNC:23098]	protein_coding
ENSSSCG00000000555	0.808284	1.08817	0.799402	7.59315	1.11062	ITPR2	ITPR2	inositol 1,4,5-trisphosphate receptor type 2 [Source:HGNC Symbol;Acc:HGNC:6181]	protein_coding
ENSSSCG00000000559	9.58158	4.0986	5.76527	1.00596	5.72851	RASSF8	RASSF8	Ras association domain family member 8 [Source:HGNC Symbol;Acc:HGNC:13232]	protein_coding
ENSSSCG00000000567	4.05821	7.6501	7.10342	11.9189	2.7154	SOX5	SOX5	SRY-box 5 [Source:HGNC Symbol;Acc:HGNC:11201]	protein_coding
ENSSSCG00000000570	6.41116	4.99294	5.46982	2.98652	7.73875	C2CD5	C2CD5	C2 calcium dependent domain containing 5 [Source:HGNC Symbol;Acc:HGNC:29062]	protein_coding
ENSSSCG00000000576	12.599	22.2464	13.0599	64.3173	17.3597	LDHB	LDHB	lactate dehydrogenase B [Source:HGNC Symbol;Acc:HGNC:6541]	protein_coding
ENSSSCG00000000579	42.2333	43.5884	30.4906	13.7551	28.7207		GOLT1B	Sus scrofa golgi transport 1B (GOLT1B), mRNA. [Source:RefSeq mRNA;Acc:NM_001243500]	protein_coding
ENSSSCG00000000580	1.69193	1.49052	1.232	4.55506	1.53698	RECQL	RECQL	ATP-dependent DNA helicase Q1 [Source:RefSeq peptide;Acc:NP_001240636]	protein_coding
ENSSSCG00000000583	2.0896	2.76322	2.71398	5.32565	2.56002	PYROXD1	PYROXD1	pyridine nucleotide-disulphide oxidoreductase domain 1 [Source:HGNC Symbol;Acc:HGNC:26162]	protein_coding
ENSSSCG00000000587	1.29106	0.340926	0.680818	2.58204	0.402871	AEBP2	AEBP2	AE binding protein 2 [Source:HGNC Symbol;Acc:HGNC:24051]	protein_coding
ENSSSCG00000000593	0.476885	1.92124	2.71658	9.12985	3.84967				protein_coding
ENSSSCG00000000599	6.43675	6.6985	4.59135	5.69268	9.21386	DERA	DERA	deoxyribose-phosphate aldolase [Source:HGNC Symbol;Acc:HGNC:24269]	protein_coding
ENSSSCG00000000608	5.36954	6.74716	4.01196	1.79299	4.26935				protein_coding
ENSSSCG00000000611	94.8769	98.8736	103.183	33.419	95.2715	WBP11	WBP11	WW domain binding protein 11 [Source:HGNC Symbol;Acc:HGNC:16461]	protein_coding
ENSSSCG00000000612	1.30612	0.52057	0.405835	3.16118	0.761175	ATF7IP	ATF7IP	activating transcription factor 7 interacting protein [Source:HGNC Symbol;Acc:HGNC:20092]	protein_coding
ENSSSCG00000000619	1.30731	1.26506	1.81213	16.5551	0.827712	FAM234B	FAM234B	protein FAM234B [Source:RefSeq peptide;Acc:NP_001231885]	protein_coding
ENSSSCG00000000622	16.0042	7.91523	9.03751	162.356	6.27797				protein_coding
ENSSSCG00000000623	6.00412	8.05049	9.00067	0.850762	5.30203	BCL2L14	BCL2L14	apoptosis facilitator Bcl-2-like protein 14 [Source:RefSeq peptide;Acc:NP_001302597]	protein_coding
ENSSSCG00000000625	20.0057	8.6557	9.69611	16.2296	16.8527	LRP6	LRP6	LDL receptor related protein 6 [Source:HGNC Symbol;Acc:HGNC:6698]	protein_coding
ENSSSCG00000000635	5.74178	5.79398	6.58383	8.97573	4.13375				protein_coding
ENSSSCG00000000645	4.04561	3.97776	6.8255	36.3057	3.18817		GABARAPL1	Sus scrofa GABA(A) receptor-associated protein like 1 (GABARAPL1), mRNA. [Source:RefSeq mRNA;Acc:NM_001190287]	protein_coding
ENSSSCG00000000661	9.20826	5.01317	5.6141	4.98793	5.75133		PHC1	Sus scrofa polyhomeotic homolog 1 (PHC1), mRNA. [Source:RefSeq mRNA;Acc:NM_001258381]	protein_coding
ENSSSCG00000000670	7.68315	24.9707	10.9543	11.0319	24.809				protein_coding
ENSSSCG00000000675	1.01706	0.723078	1.12677	1.95133	0.316419	C1R	C1R	complement C1r [Source:HGNC Symbol;Acc:HGNC:1246]	protein_coding
ENSSSCG00000000682	5.39774	5.30276	4.02523	10.2164	4.33405	GNB3	GNB3	Sus scrofa G protein subunit beta 3 (GNB3), mRNA. [Source:RefSeq mRNA;Acc:NM_001243493]	protein_coding
ENSSSCG00000000683	6.64199	8.57962	6.97038	5.37292	8.5735	CDCA3	CDCA3	cell division cycle associated 3 [Source:HGNC Symbol;Acc:HGNC:14624]	protein_coding
ENSSSCG00000000684	23.3365	24.7367	27.0998	14.8868	21.0948	USP5	USP5	ubiquitin specific peptidase 5 [Source:HGNC Symbol;Acc:HGNC:12628]	protein_coding
ENSSSCG00000000685	1.00707	0.328154	0.860514	19.3553	0.47821		TPI1	triosephosphate isomerase [Source:RefSeq peptide;Acc:NP_001032228]	protein_coding
ENSSSCG00000000690	2.94731	3.2774	2.9446	37.843	2.79909	MLF2	MLF2	myeloid leukemia factor 2 [Source:HGNC Symbol;Acc:HGNC:7126]	protein_coding
ENSSSCG00000000691	57.7568	79.1956	72.124	4.37587	63.5152	COPS7A	COPS7A	COP9 signalosome subunit 7A [Source:HGNC Symbol;Acc:HGNC:16758]	protein_coding
ENSSSCG00000000693	5.5076	6.68357	6.75084	18.8045	9.61954	NCAPD2	NCAPD2	non-SMC condensin I complex subunit D2 [Source:HGNC Symbol;Acc:HGNC:24305]	protein_coding
ENSSSCG00000000694	28.8265	34.0604	31.0269	311.76	32.919	GAPDH	GAPDH	Sus scrofa glyceraldehyde-3-phosphate dehydrogenase (GAPDH), mRNA. [Source:RefSeq mRNA;Acc:NM_001206359]	protein_coding
ENSSSCG00000000695	11.991	10.4432	12.7871	0.538044	9.67982	IFFO1	IFFO1	intermediate filament family orphan 1 [Source:HGNC Symbol;Acc:HGNC:24970]	protein_coding
ENSSSCG00000000696	27.5439	35.4906	31.5751	7.26724	40.5536	NOP2	NOP2	Sus scrofa NOP2 nucleolar protein (NOP2), mRNA. [Source:RefSeq mRNA;Acc:NM_001244246]	protein_coding
ENSSSCG00000000697	3.05555	2.68641	3.42805	3.80961	2.38132	CHD4	CHD4	chromodomain helicase DNA binding protein 4 [Source:HGNC Symbol;Acc:HGNC:1919]	protein_coding
ENSSSCG00000000700	7.95846	10.2247	8.39511	10.0786	8.15291	ACRBP	ACRBP	acrosin binding protein [Source:HGNC Symbol;Acc:HGNC:17195]	protein_coding
ENSSSCG00000000702	35.3711	38.1592	36.1982	33.4033	31.7369	ZNF384	ZNF384	zinc finger protein 384 [Source:HGNC Symbol;Acc:HGNC:11955]	protein_coding
ENSSSCG00000000706	1.99197	3.7175	2.60988	3.7242	2.46328		LTBR	tumor necrosis factor receptor superfamily member 3 precursor [Source:RefSeq peptide;Acc:NP_001295752]	protein_coding
ENSSSCG00000000707	1.71837	2.60624	2.50591	1.3022	2.17593	SCNN1A	SCNN1A	amiloride-sensitive sodium channel subunit alpha [Source:RefSeq peptide;Acc:NP_998923]	protein_coding
ENSSSCG00000000712	1.69575	1.57447	1.64362	10.0392	1.05763	VWF	VWF	Sus scrofa von Willebrand factor (VWF), mRNA. [Source:RefSeq mRNA;Acc:NM_001246221]	protein_coding
ENSSSCG00000000719	9.68859	13.1652	10.4151	14.3041	9.20135				protein_coding
ENSSSCG00000000722	7.74509	8.20949	7.19557	1.64285	8.87686	RAD51AP1	RAD51AP1	RAD51 associated protein 1 [Source:HGNC Symbol;Acc:HGNC:16956]	protein_coding
ENSSSCG00000000723	12.285	23.6127	17.4273	1.0732	15.6939	C12orf4	C12orf4	homolog isoform 2 [Source:RefSeq peptide;Acc:NP_001230341]	protein_coding
ENSSSCG00000000728	1.03078	1.5471	3.13166	2.94641	1.66783	PARP11	PARP11	poly(ADP-ribose) polymerase family member 11 [Source:HGNC Symbol;Acc:HGNC:1186]	protein_coding
ENSSSCG00000000734	0.702212	0.748856	0.560022	2.2056	0.527961	TSPAN11	TSPAN11	tetraspanin 11 [Source:HGNC Symbol;Acc:HGNC:30795]	protein_coding
ENSSSCG00000000738	0.794048	0.322588	0.387712	1.73057	0.646385	RHNO1	RHNO1	RAD9-HUS1-RAD1 interacting nuclear orphan 1 [Source:HGNC Symbol;Acc:HGNC:28206]	protein_coding
ENSSSCG00000000739	1.87444	1.77685	1.42989	0.487578	1.67698	FOXM1	FOXM1	forkhead box M1 [Source:HGNC Symbol;Acc:HGNC:3818]	protein_coding
ENSSSCG00000000742	2.2882	3.27557	3.36085	0.887978	2.09971	ITFG2	ITFG2	integrin alpha FG-GAP repeat containing 2 [Source:HGNC Symbol;Acc:HGNC:30879]	protein_coding
ENSSSCG00000000743	81.9589	118.292	91.7382	106.09	69.7377		FKBP4	Sus scrofa FK506 binding protein 4, 59kDa (FKBP4), mRNA. [Source:RefSeq mRNA;Acc:NM_001195337]	protein_coding
ENSSSCG00000000744	13.9069	20.6531	15.2104	93.1856	10.8595				protein_coding
ENSSSCG00000000745	0.983929	1.51564	1.18825	0.412061	1.24593	DDX11	DDX11	DEAD/H-box helicase 11 [Source:HGNC Symbol;Acc:HGNC:2736]	protein_coding
ENSSSCG00000000746	4.02703	5.42466	4.49142	3.6139	4.62967		WASHC1	WAS protein family homolog 1 [Source:RefSeq peptide;Acc:NP_001231412]	protein_coding
ENSSSCG00000000751	1.51789	1.95845	1.57562	2.42164	4.53823	CCDC77	CCDC77	coiled-coil domain containing 77 [Source:HGNC Symbol;Acc:HGNC:28203]	protein_coding
ENSSSCG00000000753	5.57849	2.62062	3.83585	2.54002	3.75076	WNK1	WNK1	WNK lysine deficient protein kinase 1 [Source:HGNC Symbol;Acc:HGNC:14540]	protein_coding
ENSSSCG00000000754	2.61049	2.14423	1.52461	3.13873	1.42013	RAD52	RAD52	DNA repair protein RAD52 homolog [Source:RefSeq peptide;Acc:NP_001116654]	protein_coding
ENSSSCG00000000755	1.90575	1.38255	1.39579	3.00165	1.06194	ERC1	ERC1	ELKS/RAB6-interacting/CAST family member 1 [Source:HGNC Symbol;Acc:HGNC:17072]	protein_coding
ENSSSCG00000000757	6.99916	8.09358	5.64917	3.85948	10.6715	ADIPOR2	ADIPOR2	adiponectin receptor protein 2 [Source:RefSeq peptide;Acc:NP_001007193]	protein_coding
ENSSSCG00000000764	15.7672	20.6144	11.4175	20.8647	15.0377	HDHD5	HDHD5	haloacid dehalogenase like hydrolase domain containing 5 [Source:HGNC Symbol;Acc:HGNC:1843]	protein_coding
ENSSSCG00000000767	5.28404	9.51443	7.55087	13.3918	7.26268	ATP6V1E1	ATP6V1E1	ATPase H+ transporting V1 subunit E1 [Source:HGNC Symbol;Acc:HGNC:857]	protein_coding
ENSSSCG00000000773	5.20129	5.53299	6.26193	2.57768	5.22541	TUBA8	TUBA8	tubulin alpha 8 [Source:HGNC Symbol;Acc:HGNC:12410]	protein_coding
ENSSSCG00000000777	0.564477	0.802629	0.771731	1.01313	1.60827				protein_coding
ENSSSCG00000000784	0.875989	1.68152	1.64673	6.87856	1.46629		LRRK2	leucine-rich repeat serine/threonine-protein kinase 2 [Source:RefSeq peptide;Acc:NP_001106908]	protein_coding
ENSSSCG00000000798	7.44743	4.05555	4.91039	2.0856	2.58336	TWF1	TWF1	twinfilin actin binding protein 1 [Source:HGNC Symbol;Acc:HGNC:9620]	protein_coding
ENSSSCG00000000799	8.2978	6.32681	10.2758	7.33861	7.65209		IRAK4	Sus scrofa interleukin 1 receptor associated kinase 4 (IRAK4), mRNA. [Source:RefSeq mRNA;Acc:NM_001112693]	protein_coding
ENSSSCG00000000800	2.89982	1.5166	2.75694	0.957176	1.67771	PUS7L	PUS7L	pseudouridylate synthase 7 like [Source:HGNC Symbol;Acc:HGNC:25276]	protein_coding
ENSSSCG00000000801	0.440202	1.56481	1.8431	3.16033	0.914515	TMEM117	TMEM117	transmembrane protein 117 [Source:HGNC Symbol;Acc:HGNC:25308]	protein_coding
ENSSSCG00000000804	6.41819	8.30034	9.81932	0.877676	9.60755	ANO6	ANO6	anoctamin 6 [Source:HGNC Symbol;Acc:HGNC:25240]	protein_coding
ENSSSCG00000000806	0.783499	0.362716	0.473308	5.49415	0.579704	SCAF11	SCAF11	SR-related CTD associated factor 11 [Source:HGNC Symbol;Acc:HGNC:10784]	protein_coding
ENSSSCG00000000816	10.4491	10.8427	10.3203	3.65432	12.2403	SENP1	SENP1	SUMO1/sentrin specific peptidase 1 [Source:HGNC Symbol;Acc:HGNC:17927]	protein_coding
ENSSSCG00000000837	5.50066	1.2897	1.28005	153.237	1.19486	CHST11	CHST11	carbohydrate sulfotransferase 11 [Source:HGNC Symbol;Acc:HGNC:17422]	protein_coding
ENSSSCG00000000838	5.37092	6.20981	6.3787	2.53167	5.82215	SLC41A2	SLC41A2	solute carrier family 41 member 2 [Source:HGNC Symbol;Acc:HGNC:31045]	protein_coding
ENSSSCG00000000840	2.56193	0.449729	1.21077	0.965055	1.44183	WASHC4	WASHC4	WASH complex subunit 4 [Source:HGNC Symbol;Acc:HGNC:29174]	protein_coding
ENSSSCG00000000841	14.1905	11.0902	9.02278	4.49461	9.11672	APPL2	APPL2	DCC-interacting protein 13-beta [Source:RefSeq peptide;Acc:NP_001129433]	protein_coding
ENSSSCG00000000842	9.39145	14.3445	8.61499	6.41614	11.1058	KANSL2	KANSL2	KAT8 regulatory NSL complex subunit 2 [Source:RefSeq peptide;Acc:NP_001231809]	protein_coding
ENSSSCG00000000843	8.0837	10.6554	10.7829	6.58777	11.993		TXNRD1	Sus scrofa thioredoxin reductase 1 (TXNRD1), mRNA. [Source:RefSeq mRNA;Acc:NM_214154]	protein_coding
ENSSSCG00000000844	3.5608	5.81718	2.45999	1.01984	4.6229	NFYB	NFYB	nuclear transcription factor Y subunit beta [Source:RefSeq peptide;Acc:NP_001138402]	protein_coding
ENSSSCG00000000846	5.43401	3.86331	2.58027	3.40375	4.90097	HCFC2	HCFC2	host cell factor C2 [Source:HGNC Symbol;Acc:HGNC:24972]	protein_coding
ENSSSCG00000000849	464.382	335.528	394.169	2188.13	367.773				protein_coding
ENSSSCG00000000853	3.09103	2.65223	2.76872	0.382609	3.64417	NT5DC3	NT5DC3	5'-nucleotidase domain containing 3 [Source:HGNC Symbol;Acc:HGNC:30826]	protein_coding
ENSSSCG00000000859	3.27616	1.3746	1.83567	3.47023	2.19328	PARPBP	PARPBP	PARP1 binding protein [Source:HGNC Symbol;Acc:HGNC:26074]	protein_coding
ENSSSCG00000000860	8.21719	14.7899	7.7502	2.05357	7.18655	NUP37	NUP37	nucleoporin 37 [Source:HGNC Symbol;Acc:HGNC:29929]	protein_coding
ENSSSCG00000000862	3.83912	2.72942	2.15495	1.23245	2.31213	GNPTAB	GNPTAB	N-acetylglucosamine-1-phosphate transferase alpha and beta subunits [Source:HGNC Symbol;Acc:HGNC:29670]	protein_coding
ENSSSCG00000000863	22.9432	53.2842	38.1634	0.915088	28.9315	SYCP3	SYCP3	synaptonemal complex protein 3 [Source:HGNC Symbol;Acc:HGNC:18130]	protein_coding
ENSSSCG00000000864	1.15729	0.869795	1.24317	2.84864	0.58095	CHPT1	CHPT1	choline phosphotransferase 1 [Source:HGNC Symbol;Acc:HGNC:17852]	protein_coding
ENSSSCG00000000867	2.80586	0.535196	1.12275	8.47523	0.519951				protein_coding
ENSSSCG00000000869	81.1069	66.6355	70.1654	11.2743	57.1455	UTP20	UTP20	UTP20, small subunit processome component [Source:HGNC Symbol;Acc:HGNC:17897]	protein_coding
ENSSSCG00000000870	9.72942	11.6823	9.88126	4.26862	8.16945	ARL1	ARL1	Sus scrofa ADP ribosylation factor like GTPase 1 (ARL1), mRNA. [Source:RefSeq mRNA;Acc:NM_001031784]	protein_coding
ENSSSCG00000000873	3.14877	2.75522	2.82852	11.0131	2.91374	ANO4	ANO4	anoctamin 4 [Source:HGNC Symbol;Acc:HGNC:23837]	protein_coding
ENSSSCG00000000874	3.01479	0.826968	1.99595	5.83707	0.676342	GAS2L3	GAS2L3	growth arrest specific 2 like 3 [Source:HGNC Symbol;Acc:HGNC:27475]	protein_coding
ENSSSCG00000000877	1.60958	1.30494	1.98822	1.72321	1.42136	SCYL2	SCYL2	SCY1 like pseudokinase 2 [Source:HGNC Symbol;Acc:HGNC:19286]	protein_coding
ENSSSCG00000000883	1.4884	1.67544	1.35659	2.6714	2.17921				protein_coding
ENSSSCG00000000884	25.3809	10.3364	15.2639	1.38043	13.1479	APAF1	APAF1	apoptotic peptidase activating factor 1 [Source:HGNC Symbol;Acc:HGNC:576]	protein_coding
ENSSSCG00000000887	31.7323	15.2129	12.7989	21.1667	17.0311		TMPO	thymopoietin [Source:RefSeq peptide;Acc:NP_001335683]	protein_coding
ENSSSCG00000000890	24.3644	17.4417	14.8973	7.41438	20.2567	NEDD1	NEDD1	neural precursor cell expressed, developmentally down-regulated 1 [Source:HGNC Symbol;Acc:HGNC:7723]	protein_coding
ENSSSCG00000000894	3.89112	3.42341	2.75964	0.436491	1.70914	CCDC38	CCDC38	coiled-coil domain containing 38 [Source:HGNC Symbol;Acc:HGNC:26843]	protein_coding
ENSSSCG00000000895	25.6332	30.4179	17.007	11.6709	19.5111		SNRPF	small nuclear ribonucleoprotein F [Source:RefSeq peptide;Acc:NP_001177142]	protein_coding
ENSSSCG00000000900	9.13667	9.53464	8.69278	25.9885	10.0473	VEZT	VEZT	vezatin, adherens junctions transmembrane protein [Source:HGNC Symbol;Acc:HGNC:18258]	protein_coding
ENSSSCG00000000902	17.1164	22.6687	20.804	6.6651	25.9846	NR2C1	NR2C1	nuclear receptor subfamily 2 group C member 1 [Source:HGNC Symbol;Acc:HGNC:7971]	protein_coding
ENSSSCG00000000905	4.16975	5.4843	3.70547	6.73556	4.55406				protein_coding
ENSSSCG00000000907	3.58377	1.74758	1.50757	0.907108	2.68356	PLXNC1	PLXNC1	plexin C1 [Source:HGNC Symbol;Acc:HGNC:9106]	protein_coding
ENSSSCG00000000908	81.4829	118.252	81.5063	36.2264	79.1601				protein_coding
ENSSSCG00000000920	5.75665	9.12086	6.55857	5.01847	10.2835	POC1B	POC1B	POC1 centriolar protein B [Source:HGNC Symbol;Acc:HGNC:30836]	protein_coding
ENSSSCG00000000925	6.0173	3.7028	5.04659	2.08739	3.38559	C12orf29	C12orf29	uncharacterized protein C12orf29 homolog [Source:RefSeq peptide;Acc:NP_001230564]	protein_coding
ENSSSCG00000000926	1.35556	0.710952	1.16969	0.598275	0.559276	CEP290	CEP290	centrosomal protein 290 [Source:HGNC Symbol;Acc:HGNC:29021]	protein_coding
ENSSSCG00000000927	2.12154	1.21588	2.51573	4.50716	1.1205	TMTC3	TMTC3	transmembrane and tetratricopeptide repeat containing 3 [Source:HGNC Symbol;Acc:HGNC:26899]	protein_coding
ENSSSCG00000000936	2.76476	1.19935	2.16222	8.57881	1.59101	SLC6A15	SLC6A15	solute carrier family 6 member 15 [Source:HGNC Symbol;Acc:HGNC:13621]	protein_coding
ENSSSCG00000000937	196.447	203.767	149.919	1.17268	375.824		MYF5	myogenic factor 5 [Source:RefSeq peptide;Acc:NP_001265704]	protein_coding
ENSSSCG00000000940	1.09402	0.907422	1.20487	2.99988	0.663804	PPFIA2	PPFIA2	PTPRF interacting protein alpha 2 [Source:HGNC Symbol;Acc:HGNC:9246]	protein_coding
ENSSSCG00000000950	1.96997	1.54061	1.67368	3.53574	1.51009	E2F7	E2F7	E2F transcription factor 7 [Source:HGNC Symbol;Acc:HGNC:23820]	protein_coding
ENSSSCG00000000951	100.607	129.667	68.6472	134.518	140.517				protein_coding
ENSSSCG00000000955	0.989798	1.09464	1.27804	5.7243	2.55895	TBC1D22A	TBC1D22A	TBC1 domain family member 22A [Source:HGNC Symbol;Acc:HGNC:1309]	protein_coding
ENSSSCG00000000959	1.07468	0.910979	1.04544	2.74492	0.667341	LARGE1	LARGE1	LARGE xylosyl- and glucuronyltransferase 1 [Source:HGNC Symbol;Acc:HGNC:6511]	protein_coding
ENSSSCG00000000963	4.0086	1.51995	3.10557	1.91859	1.9035	SYCE3	SYCE3	synaptonemal complex central element protein 3 [Source:RefSeq peptide;Acc:NP_001193291]	protein_coding
ENSSSCG00000000965	4.17775	4.12995	3.69898	4.07051	4.06212		NCAPH2	condensin-2 complex subunit H2 [Source:RefSeq peptide;Acc:NP_001193292]	protein_coding
ENSSSCG00000000970	2.65268	2.29928	2.75725	4.36976	3.14047	PPP6R2	PPP6R2	serine/threonine-protein phosphatase 6 regulatory subunit 2 [Source:RefSeq peptide;Acc:NP_001193301]	protein_coding
ENSSSCG00000000973	2.94721	2.34476	6.71553	17.5064	3.86528		SELENOO	Sus scrofa selenoprotein O (SELENOO), mRNA. [Source:RefSeq mRNA;Acc:NM_001201431]	protein_coding
ENSSSCG00000000974	1.1637	1.47081	0.662901	0.696209	1.56566	TRABD	TRABD	TraB domain containing [Source:HGNC Symbol;Acc:HGNC:28805]	protein_coding
ENSSSCG00000000980	3.61714	4.80779	3.22515	11.714	3.26721	ALG12	ALG12	ALG12, alpha-1,6-mannosyltransferase [Source:HGNC Symbol;Acc:HGNC:19358]	protein_coding
ENSSSCG00000000981	9.40118	17.2497	8.77386	28.998	11.2273	CRELD2	CRELD2	cysteine rich with EGF like domains 2 [Source:HGNC Symbol;Acc:HGNC:28150]	protein_coding
ENSSSCG00000000985	0.439409	0.637292	0.612759	0.820207	0.617621	EXOC2	EXOC2	exocyst complex component 2 [Source:HGNC Symbol;Acc:HGNC:24968]	protein_coding
ENSSSCG00000000994	0.938666	0.774119	0.564656	1.81951	0.784485	GMDS	GMDS	GDP-mannose 4,6-dehydratase [Source:HGNC Symbol;Acc:HGNC:4369]	protein_coding
ENSSSCG00000000998	2.67056	1.85343	2.65138	1.42654	1.04168	RPP40	RPP40	ribonuclease P/MRP subunit p40 [Source:HGNC Symbol;Acc:HGNC:20992]	protein_coding
ENSSSCG00000001000	6.73933	3.19422	5.03878	5.92195	6.93378	ECI2	ECI2	enoyl-CoA delta isomerase 2, mitochondrial [Source:RefSeq peptide;Acc:NP_001106914]	protein_coding
ENSSSCG00000001008	5.79574	8.64296	3.67197	3.04458	2.95351		BPHL	Sus scrofa biphenyl hydrolase like (BPHL), mRNA. [Source:RefSeq mRNA;Acc:NM_001243485]	protein_coding
ENSSSCG00000001010	2.13723	2.46913	0.51134	2.39747	2.2581				protein_coding
ENSSSCG00000001021	16.5075	8.91646	13.1842	10.8291	13.2308	RREB1	RREB1	ras responsive element binding protein 1 [Source:HGNC Symbol;Acc:HGNC:10449]	protein_coding
ENSSSCG00000001022	14.0515	9.63942	15.2001	49.2011	9.97355		SSR1	Sus scrofa signal sequence receptor, alpha (SSR1), mRNA. [Source:RefSeq mRNA;Acc:NM_001185167]	protein_coding
ENSSSCG00000001024	6.34031	3.63237	1.79536	0.331448	7.99938	RIOK1	RIOK1	serine/threonine-protein kinase RIO1 [Source:RefSeq peptide;Acc:NP_001230616]	protein_coding
ENSSSCG00000001033	2.05808	1.41885	0.93791	1.11936	0.503452	SLC35B3	SLC35B3	solute carrier family 35 member B3 [Source:HGNC Symbol;Acc:HGNC:21601]	protein_coding
ENSSSCG00000001038	50.1487	61.0148	55.1319	25.0537	55.6464				protein_coding
ENSSSCG00000001040	10.6724	11.2089	10.9764	2.17671	6.28874	C6orf52	C6orf52	chromosome 6 open reading frame 52 [Source:HGNC Symbol;Acc:HGNC:20881]	protein_coding
ENSSSCG00000001041	11.9438	9.3108	7.44838	6.39349	6.76609	PAK1IP1	PAK1IP1	PAK1 interacting protein 1 [Source:HGNC Symbol;Acc:HGNC:20882]	protein_coding
ENSSSCG00000001053	3.32651	4.36865	4.1689	2.23893	4.89241	TBC1D7	TBC1D7	TBC1 domain family member 7 [Source:HGNC Symbol;Acc:HGNC:21066]	protein_coding
ENSSSCG00000001056	7.70378	4.61916	4.94892	2.16566	8.59452	RANBP9	RANBP9	RAN binding protein 9 [Source:HGNC Symbol;Acc:HGNC:13727]	protein_coding
ENSSSCG00000001061	4.71091	2.80081	2.50467	1.68116	3.49286	JARID2	JARID2	jumonji and AT-rich interaction domain containing 2 [Source:HGNC Symbol;Acc:HGNC:6196]	protein_coding
ENSSSCG00000001062	16.8748	19.5925	13.942	12.42	18.3321		DTNBP1	dysbindin [Source:RefSeq peptide;Acc:NP_001092070]	protein_coding
ENSSSCG00000001063	42.493	17.0922	17.9923	4.48058	35.8978				protein_coding
ENSSSCG00000001064	3.97374	2.23037	2.21599	0.563065	3.17803	GMPR	GMPR	guanosine monophosphate reductase [Source:HGNC Symbol;Acc:HGNC:4376]	protein_coding
ENSSSCG00000001065	3.96008	3.62812	4.99546	3.15081	4.67209	ATXN1	ATXN1	ataxin 1 [Source:HGNC Symbol;Acc:HGNC:10548]	protein_coding
ENSSSCG00000001073	9.84198	14.4769	10.9037	1.52281	12.9327		TPMT	thiopurine S-methyltransferase [Source:RefSeq peptide;Acc:NP_001230604]	protein_coding
ENSSSCG00000001074	8.7671	7.47956	6.25155	0.987317	9.0772				protein_coding
ENSSSCG00000001075	27.8536	10.3984	16.1722	45.495	17.875				protein_coding
ENSSSCG00000001076	1.40959	1.58117	2.16268	0.39355	1.42795	RNF144B	RNF144B	ring finger protein 144B [Source:HGNC Symbol;Acc:HGNC:21578]	protein_coding
ENSSSCG00000001080	12.5432	11.7337	10.6918	1.8229	12.7564	CDKAL1	CDKAL1	CDK5 regulatory subunit associated protein 1 like 1 [Source:HGNC Symbol;Acc:HGNC:21050]	protein_coding
ENSSSCG00000001081	5.55502	0.740501	0.632884	0.830854	2.08828	SOX4	SOX4	SRY-box 4 [Source:HGNC Symbol;Acc:HGNC:11200]	protein_coding
ENSSSCG00000001083	2.2838	2.70611	1.56116	1.36634	0.602485	HDGFL1	HDGFL1	HDGF like 1 [Source:HGNC Symbol;Acc:HGNC:21095]	protein_coding
ENSSSCG00000001087	0.690206	0.545224	0.611608	0.825863	0.643356	MRS2	MRS2	MRS2, magnesium transporter [Source:HGNC Symbol;Acc:HGNC:13785]	protein_coding
ENSSSCG00000001090	1.64102	2.72227	2.78366	2.39991	2.75623		ALDH5A1	succinate-semialdehyde dehydrogenase, mitochondrial [Source:RefSeq peptide;Acc:NP_001231396]	protein_coding
ENSSSCG00000001091	7.16532	7.08005	8.1773	3.37859	7.35284	KIAA0319	KIAA0319	KIAA0319 [Source:HGNC Symbol;Acc:HGNC:21580]	protein_coding
ENSSSCG00000001092	10.1903	10.6084	12.1074	2.93942	10.1099		TDP2	tyrosyl-DNA phosphodiesterase 2 [Source:RefSeq peptide;Acc:NP_001230615]	protein_coding
ENSSSCG00000001095	3.04545	2.66938	2.45255	5.2414	2.93191	GMNN	GMNN	geminin, DNA replication inhibitor [Source:HGNC Symbol;Acc:HGNC:17493]	protein_coding
ENSSSCG00000001098	1.58506	1.35228	1.62528	0.56898	1.20428				protein_coding
ENSSSCG00000001100	6.67935	7.54919	8.35126	4.30346	13.4369	CARMIL1	CARMIL1	capping protein regulator and myosin 1 linker 1 [Source:HGNC Symbol;Acc:HGNC:21581]	protein_coding
ENSSSCG00000001107	2.00338	2.1155	3.16186	2.85541	1.98657	SLC17A1	SLC17A1	sodium-dependent phosphate transport protein 1 [Source:RefSeq peptide;Acc:NP_999509]	protein_coding
ENSSSCG00000001137	25.0033	16.1157	21.3178	186.903	24.6592	HIST1H1D	HIST1H1D	histone cluster 1 H1 family member d [Source:HGNC Symbol;Acc:HGNC:4717]	protein_coding
ENSSSCG00000001164	4.16997	7.9793	6.55012	1.67204	6.31958	ZNF184	ZNF184	zinc finger protein 184 [Source:HGNC Symbol;Acc:HGNC:12975]	protein_coding
ENSSSCG00000001197	0.803905	1.19665	0.807129	0.90179	1.43152	ZNF165	ZNF165	zinc finger protein 165 [Source:HGNC Symbol;Acc:HGNC:12953]	protein_coding
ENSSSCG00000001201	1.0786	1.23294	0.997537	7.0603	0.883758	ZKSCAN8	ZKSCAN8	zinc finger with KRAB and SCAN domains 8 [Source:HGNC Symbol;Acc:HGNC:12983]	protein_coding
ENSSSCG00000001202	2.07229	2.82382	2.24292	0.309949	2.95212		ZNF389	zinc finger protein 389 [Source:RefSeq peptide;Acc:NP_001138602]	protein_coding
ENSSSCG00000001203	2.31298	1.78144	1.38347	0.86487	1.83055	ZSCAN9	ZSCAN9	zinc finger and SCAN domain containing 9 [Source:HGNC Symbol;Acc:HGNC:12984]	protein_coding
ENSSSCG00000001204	2.29625	2.57245	2.14046	13.2383	1.91643	ZKSCAN4	ZKSCAN4	zinc finger with KRAB and SCAN domains 4 [Source:HGNC Symbol;Acc:HGNC:13854]	protein_coding
ENSSSCG00000001205	1.1236	2.79589	1.0753	2.82333	0.640258	NKAPL	NKAPL	NFKB activating protein like [Source:HGNC Symbol;Acc:HGNC:21584]	protein_coding
ENSSSCG00000001206	39.6047	36.4384	40.4222	1.84472	41.3873	ZSCAN26	ZSCAN26	zinc finger and SCAN domain containing 26 [Source:HGNC Symbol;Acc:HGNC:12978]	protein_coding
ENSSSCG00000001207	0.604	0.777034	0.471866	0.567846	0.518994	PGBD1	PGBD1	piggyBac transposable element derived 1 [Source:HGNC Symbol;Acc:HGNC:19398]	protein_coding
ENSSSCG00000001209	10.2837	16.9724	14.5975	2.44843	12.2829	ZSCAN12	ZSCAN12	zinc finger and SCAN domain containing 12 [Source:HGNC Symbol;Acc:HGNC:13172]	protein_coding
ENSSSCG00000001219	2.28636	1.07044	1.67727	4.50395	1.98602	TRIM27	TRIM27	tripartite motif containing 27 [Source:HGNC Symbol;Acc:HGNC:9975]	protein_coding
ENSSSCG00000001233	144.133	130.543	185.397	15.1208	88.1557		TRIM26	Sus scrofa tripartite motif containing 26 (TRIM26), mRNA. [Source:RefSeq mRNA;Acc:NM_001123209]	protein_coding
ENSSSCG00000001245	4.24033	3.12772	3.6595	4.37612	2.56727		ZNRD1	Sus scrofa zinc ribbon domain containing 1 (ZNRD1), mRNA. [Source:RefSeq mRNA;Acc:NM_001168701]	protein_coding
ENSSSCG00000001342	23.5054	39.9771	28.9498	4.36427	24.3439	TRIM39	TRIM39	tripartite motif-containing protein 39 [Source:RefSeq peptide;Acc:NP_001121951]	protein_coding
ENSSSCG00000001346	23.632	27.6614	22.9218	5.34966	17.7425	ABCF1	ABCF1	Sus scrofa ATP binding cassette subfamily F member 1 (ABCF1), mRNA. [Source:RefSeq mRNA;Acc:NM_001123069]	protein_coding
ENSSSCG00000001347	7.20895	7.22511	10.7798	21.7443	7.84485	PPP1R10	PPP1R10	Serine/threonine-protein phosphatase 1 regulatory subunit 10 [Source:UniProtKB/Swiss-Prot;Acc:Q767K9]	protein_coding
ENSSSCG00000001362	2.40987	2.32931	3.29468	14.8226	1.37578	MDC1	MDC1	Sus scrofa mediator of DNA damage checkpoint 1 (MDC1), mRNA. [Source:RefSeq mRNA;Acc:NM_001123138]	protein_coding
ENSSSCG00000001372	4.84347	4.44781	5.42621	4.58805	6.42068		GNL1	guanine nucleotide-binding protein-like 1 [Source:RefSeq peptide;Acc:NP_001121950]	protein_coding
ENSSSCG00000001376	3.21325	3.17774	2.60484	6.06296	2.20071			Putative pre-mRNA-splicing factor ATP-dependent RNA helicase DHX16 [Source:UniProtKB/Swiss-Prot;Acc:Q767K6]	protein_coding
ENSSSCG00000001379	16.2795	15.1138	13.7921	207.718	16.5094		TUBB	Tubulin beta chain [Source:UniProtKB/Swiss-Prot;Acc:Q767L7]	protein_coding
ENSSSCG00000001383	7.61539	9.42204	5.94941	10.8281	7.84294	GTF2H4	GTF2H4	general transcription factor IIH subunit 4 [Source:RefSeq peptide;Acc:NP_001116592]	protein_coding
ENSSSCG00000001391	3.57391	5.81941	3.74339	5.79376	1.66972	CCHCR1	CCHCR1	coiled-coil alpha-helical rod protein 1 [Source:HGNC Symbol;Acc:HGNC:13930]	protein_coding
ENSSSCG00000001392	12.5513	19.4644	21.0733	1.31739	21.0867	TCF19	TCF19	Transcription factor 19 [Source:UniProtKB/Swiss-Prot;Acc:Q9TSV4]	protein_coding
ENSSSCG00000001393	7.96834	12.3107	9.95127	2.4753	6.40337			Sus scrofa POU class 5 homeobox 1 (POU5F1), mRNA. [Source:RefSeq mRNA;Acc:NM_001113060]	protein_coding
ENSSSCG00000001400	4.51517	6.01605	4.70527	8.33059	5.23268	DDX39B	DDX39B	Spliceosome RNA helicase DDX39B [Source:UniProtKB/Swiss-Prot;Acc:Q29024]	protein_coding
ENSSSCG00000001409	16.1591	7.18699	10.5749	49.7581	10.7886		PRRC2A	Sus scrofa proline rich coiled-coil 2A (PRRC2A), mRNA. [Source:RefSeq mRNA;Acc:NM_001114675]	protein_coding
ENSSSCG00000001410	22.2681	19.8311	18.8113	32.4787	16.6737		BAG6	Sus scrofa BCL2 associated athanogene 6 (BAG6), mRNA. [Source:RefSeq mRNA;Acc:NM_001145382]	protein_coding
ENSSSCG00000001413	28.2402	20.8398	23.1532	10.5863	31.9549	GPANK1	GPANK1	Sus scrofa G-patch domain and ankyrin repeats 1 (GPANK1), mRNA. [Source:RefSeq mRNA;Acc:NM_001145383]	protein_coding
ENSSSCG00000001414	36.461	49.5377	33.4391	32.604	34.8123			Casein kinase II subunit beta [Source:UniProtKB/Swiss-Prot;Acc:P67872]	protein_coding
ENSSSCG00000001418	11.2353	11.2804	15.1846	18.0102	10.6295		NEU1	Sus scrofa neuraminidase 1 (NEU1), mRNA. [Source:RefSeq mRNA;Acc:NM_001101822]	protein_coding
ENSSSCG00000001419	2.11573	1.17399	2.2576	0.555711	0.759626	SLC44A4	SLC44A4	Choline transporter-like protein 4 [Source:UniProtKB/Swiss-Prot;Acc:A5PF08]	protein_coding
ENSSSCG00000001420	11.6484	8.28146	10.3046	17.7913	13.2101		EHMT2	Sus scrofa euchromatic histone lysine methyltransferase 2 (EHMT2), mRNA. [Source:RefSeq mRNA;Acc:NM_001101823]	protein_coding
ENSSSCG00000001423	26.3463	29.3912	31.0394	19.158	29.2854	NELFE	NELFE	negative elongation factor E [Source:RefSeq peptide;Acc:NP_001095295]	protein_coding
ENSSSCG00000001424	1.42986	2.21348	2.22286	1.73849	1.66459	SKIV2L	SKIV2L	Sus scrofa Ski2 like RNA helicase (SKIV2L), mRNA. [Source:RefSeq mRNA;Acc:NM_001101817]	protein_coding
ENSSSCG00000001425	1.21835	1.97985	1.48721	6.24774	1.07443	DXO	DXO	decapping and exoribonuclease protein [Source:RefSeq peptide;Acc:NP_001095296]	protein_coding
ENSSSCG00000001426	4.9355	3.82218	2.65085	11.5475	2.97141		STK19	serine/threonine-protein kinase 19 [Source:RefSeq peptide;Acc:NP_001121922]	protein_coding
ENSSSCG00000001430	12.5214	9.35396	10.2539	27.379	11.3786	ATF6B	ATF6B	Sus scrofa activating transcription factor 6 beta (ATF6B), mRNA. [Source:RefSeq mRNA;Acc:NM_001123103]	protein_coding
ENSSSCG00000001433	9.37951	8.17628	8.86033	11.8434	11.8622			lysosomal thioesterase PPT2 precursor [Source:RefSeq peptide;Acc:NP_001116639]	protein_coding
ENSSSCG00000001435	8.86919	10.9134	17.4889	26.0208	12.4727		AGPAT1	Sus scrofa 1-acylglycerol-3-phosphate O-acyltransferase 1 (AGPAT1), mRNA. [Source:RefSeq mRNA;Acc:NM_001033008]	protein_coding
ENSSSCG00000001436	2.64472	3.10243	4.24852	17.8005	2.57451		RNF5	Sus scrofa ring finger protein 5 (RNF5), mRNA. [Source:RefSeq mRNA;Acc:NM_001123224]	protein_coding
ENSSSCG00000001438	0.729706	0.592897	0.890739	2.33873	0.841512		PBX2	Sus scrofa PBX homeobox 2 (PBX2), mRNA. [Source:RefSeq mRNA;Acc:NM_001123157]	protein_coding
ENSSSCG00000001459	1.58754	1.04608	1.19109	2.29338	0.680305	HLA-DOB	HLA-DOB	MHC class II, DO beta precursor [Source:RefSeq peptide;Acc:NP_001107536]	protein_coding
ENSSSCG00000001471	12.2941	9.09561	9.88371	43.2845	14.2455	BRD2	BRD2	Sus scrofa bromodomain containing 2 (BRD2), mRNA. [Source:RefSeq mRNA;Acc:NM_001123085]	protein_coding
ENSSSCG00000001475	2.01302	2.3993	1.53796	10.9453	2.10859	SLC39A7	SLC39A7	zinc transporter SLC39A7 precursor [Source:RefSeq peptide;Acc:NP_001124517]	protein_coding
ENSSSCG00000001476	2.54231	2.81159	3.86194	9.37946	3.75582	HSD17B8	HSD17B8	Sus scrofa hydroxysteroid 17-beta dehydrogenase 8 (HSD17B8), mRNA. [Source:RefSeq mRNA;Acc:NM_001130730]	protein_coding
ENSSSCG00000001486	6.67001	5.68292	5.0661	2.56531	4.92689	LRRC1	LRRC1	leucine rich repeat containing 1 [Source:HGNC Symbol;Acc:HGNC:14307]	protein_coding
ENSSSCG00000001488	4.23294	2.1833	1.67372	24.6542	1.55679	GCLC	GCLC	glutamate-cysteine ligase catalytic subunit [Source:HGNC Symbol;Acc:HGNC:4311]	protein_coding
ENSSSCG00000001493	11.0727	11.6162	9.41525	1.45416	13.7861	PRIM2	PRIM2	DNA primase large subunit [Source:RefSeq peptide;Acc:NP_001231093]	protein_coding
ENSSSCG00000001497	2.02414	1.28846	1.44802	1.30956	1.38588	ZNF451	ZNF451	zinc finger protein 451 [Source:HGNC Symbol;Acc:HGNC:21091]	protein_coding
ENSSSCG00000001498	1.4746	0.45581	1.09566	11.392	0.56322	BEND6	BEND6	BEN domain containing 6 [Source:HGNC Symbol;Acc:HGNC:20871]	protein_coding
ENSSSCG00000001500	0.852249	0.660989	0.476658	15.7135	1.06692				protein_coding
ENSSSCG00000001501	2.66758	4.7413	3.1497	10.5187	3.6658	VPS52	VPS52	VPS52, GARP complex subunit [Source:HGNC Symbol;Acc:HGNC:10518]	protein_coding
ENSSSCG00000001502	42.4042	65.7167	52.343	530.565	48.384		RPS18	Sus scrofa ribosomal protein S18 (RPS18), mRNA. [Source:RefSeq mRNA;Acc:NM_213940]	protein_coding
ENSSSCG00000001504	2.60361	2.65658	1.74682	1.29806	2.15214	WDR46	WDR46	WD repeat domain 46 [Source:HGNC Symbol;Acc:HGNC:13923]	protein_coding
ENSSSCG00000001505	4.65646	8.4749	5.09291	2.6744	6.45653	PFDN6	PFDN6	prefoldin subunit 6 [Source:RefSeq peptide;Acc:NP_001172108]	protein_coding
ENSSSCG00000001507	1.84974	1.39726	1.6991	47.5167	1.64692	TAPBP	TAPBP	TAP binding protein [Source:HGNC Symbol;Acc:HGNC:11566]	protein_coding
ENSSSCG00000001509	3.65366	2.39463	2.02928	8.402	5.39464	DAXX	DAXX	death domain associated protein [Source:HGNC Symbol;Acc:HGNC:2681]	protein_coding
ENSSSCG00000001510	1.21236	0.803162	1.6575	2.52215	1.70092	KIFC1	KIFC1	kinesin family member C1 [Source:HGNC Symbol;Acc:HGNC:6389]	protein_coding
ENSSSCG00000001511	0.558332	0.326897	0.426567	0.884211	0.499063	PHF1	PHF1	PHD finger protein 1 [Source:HGNC Symbol;Acc:HGNC:8919]	protein_coding
ENSSSCG00000001512	5.78332	12.9606	10.3131	12.6365	9.43273	CUTA	CUTA	cutA divalent cation tolerance homolog [Source:HGNC Symbol;Acc:HGNC:21101]	protein_coding
ENSSSCG00000001527	11.2559	8.11473	7.72135	5.31642	9.90221	C6orf106	C6orf106	uncharacterized protein C6orf106 homolog [Source:RefSeq peptide;Acc:NP_001229955]	protein_coding
ENSSSCG00000001528	4.95744	5.20282	2.9047	38.133	2.57826	RPS10	RPS10	Sus scrofa ribosomal protein S10 (RPS10), mRNA. [Source:RefSeq mRNA;Acc:NM_001244106]	protein_coding
ENSSSCG00000001531	28.5779	36.7166	18.2795	11.7239	18.5139	SNRPC	SNRPC	Sus scrofa small nuclear ribonucleoprotein polypeptide C (SNRPC), mRNA. [Source:RefSeq mRNA;Acc:NM_001190203]	protein_coding
ENSSSCG00000001533	1.00413	1.10328	1.12321	5.07904	0.650207	TAF11	TAF11	transcription initiation factor TFIID subunit 11 [Source:RefSeq peptide;Acc:NP_001171823]	protein_coding
ENSSSCG00000001534	0.695711	0.741924	0.693547	0.988535	0.743314	ANKS1A	ANKS1A	Sus scrofa ankyrin repeat and sterile alpha motif domain containing 1A (ANKS1A), mRNA. [Source:RefSeq mRNA;Acc:NM_001246264]	protein_coding
ENSSSCG00000001535	2.58177	4.03812	4.34153	0.370705	2.35385	TCP11	TCP11	t-complex 11 [Source:HGNC Symbol;Acc:HGNC:11658]	protein_coding
ENSSSCG00000001536	5.06116	1.27345	0.797301	86.9883	1.70111	SCUBE3	SCUBE3	signal peptide, CUB domain and EGF like domain containing 3 [Source:HGNC Symbol;Acc:HGNC:13655]	protein_coding
ENSSSCG00000001537	2.30739	2.3591	2.79405	2.56369	2.75484	ZNF76	ZNF76	zinc finger protein 76 [Source:HGNC Symbol;Acc:HGNC:13149]	protein_coding
ENSSSCG00000001538	1.61424	1.80974	1.1459	1.82008	2.25045	DEF6	DEF6	DEF6, guanine nucleotide exchange factor [Source:HGNC Symbol;Acc:HGNC:2760]	protein_coding
ENSSSCG00000001539	14.097	15.0813	14.9798	2.27375	16.2679	PPARD	PPARD	Sus scrofa peroxisome proliferator activated receptor delta (PPARD), transcript variant 2, mRNA. [Source:RefSeq mRNA;Acc:NM_001130241]	protein_coding
ENSSSCG00000001543	12.6867	16.9423	17.2276	131.084	16.282	RPL10A	RPL10A	60S ribosomal protein L10a [Source:RefSeq peptide;Acc:NP_001090946]	protein_coding
ENSSSCG00000001544	26.8327	39.148	36.5109	1.14123	33.4544		TEAD3	Sus scrofa TEA domain transcription factor 3 (TEAD3), mRNA. [Source:RefSeq mRNA;Acc:NM_001037966]	protein_coding
ENSSSCG00000001546	3.8385	4.81784	5.18307	35.6379	4.25305				protein_coding
ENSSSCG00000001549	7.95654	2.73452	4.33053	1.21825	4.22586	FKBP5	FKBP5	Sus scrofa FK506 binding protein 5 (FKBP5), mRNA. [Source:RefSeq mRNA;Acc:NM_001315611]	protein_coding
ENSSSCG00000001550	24.4801	3.16439	4.4552	1.14123	3.47226				protein_coding
ENSSSCG00000001554	38.5663	31.5492	43.029	3.96637	34.6803	SRPK1	SRPK1	SRSF protein kinase 1 [Source:HGNC Symbol;Acc:HGNC:11305]	protein_coding
ENSSSCG00000001556	9.86388	9.10607	10.089	10.1071	10.0494	MAPK14	MAPK14	mitogen-activated protein kinase 14 [Source:HGNC Symbol;Acc:HGNC:6876]	protein_coding
ENSSSCG00000001559	1.30301	2.02118	1.8624	0.425212	0.731239	PNPLA1	PNPLA1	patatin like phospholipase domain containing 1 [Source:HGNC Symbol;Acc:HGNC:21246]	protein_coding
ENSSSCG00000001560	1.44736	1.0124	1.50004	5.1117	0.798139	C6orf222	C6orf222	chromosome 6 open reading frame 222 [Source:HGNC Symbol;Acc:HGNC:33769]	protein_coding
ENSSSCG00000001563	6.94283	9.63317	7.19553	4.2877	7.35585	STK38	STK38	serine/threonine kinase 38 [Source:HGNC Symbol;Acc:HGNC:17847]	protein_coding
ENSSSCG00000001564	4.18918	4.26126	5.72729	63.8522	2.50952	SRSF3	SRSF3	serine and arginine rich splicing factor 3 [Source:HGNC Symbol;Acc:HGNC:10785]	protein_coding
ENSSSCG00000001565	5.60189	4.72941	4.54735	30.1632	3.99013	CDKN1A	CDKN1A	cyclin dependent kinase inhibitor 1A [Source:HGNC Symbol;Acc:HGNC:1784]	protein_coding
ENSSSCG00000001571	64.2196	66.0606	83.4201	168.265	44.597			Sus scrofa mitochondrial carrier 1 (MTCH1), transcript variant 1, mRNA. [Source:RefSeq mRNA;Acc:NM_001244166]	protein_coding
ENSSSCG00000001572	0.545908	4.57111	5.68052	0.326602	4.32046	FGD2	FGD2	FYVE, RhoGEF and PH domain containing 2 [Source:HGNC Symbol;Acc:HGNC:3664]	protein_coding
ENSSSCG00000001573	398.239	319.292	317.531	47.5385	489.46				protein_coding
ENSSSCG00000001577	5.50388	7.16275	6.24933	2.00918	8.85948	TBC1D22B	TBC1D22B	TBC1 domain family member 22B [Source:HGNC Symbol;Acc:HGNC:21602]	protein_coding
ENSSSCG00000001578	26.2245	37.9007	24.3548	10.0436	29.4183	RNF8	RNF8	ring finger protein 8 [Source:HGNC Symbol;Acc:HGNC:10071]	protein_coding
ENSSSCG00000001579	279.338	241.196	261.474	62.2843	230.155	CMTR1	CMTR1	cap methyltransferase 1 [Source:HGNC Symbol;Acc:HGNC:21077]	protein_coding
ENSSSCG00000001582	1.73008	3.30076	2.99405	5.8173	1.52868	MDGA1	MDGA1	MAM domain containing glycosylphosphatidylinositol anchor 1 [Source:HGNC Symbol;Acc:HGNC:19267]	protein_coding
ENSSSCG00000001595	3.84751	2.03635	2.65931	2.99242	5.60284	DAAM2	DAAM2	dishevelled associated activator of morphogenesis 2 [Source:HGNC Symbol;Acc:HGNC:18143]	protein_coding
ENSSSCG00000001596	5.57736	3.12156	4.05593	72.0958	5.21235				protein_coding
ENSSSCG00000001619	2.16031	0.551339	0.492249	7.05879	0.394552	FOXP4	FOXP4	forkhead box P4 [Source:HGNC Symbol;Acc:HGNC:20842]	protein_coding
ENSSSCG00000001624	35.2367	31.1298	37.9059	2.15114	29.4808	FRS3	FRS3	fibroblast growth factor receptor substrate 3 [Source:HGNC Symbol;Acc:HGNC:16970]	protein_coding
ENSSSCG00000001629	2.02484	2.36088	1.49488	0.726845	2.6153	USP49	USP49	ubiquitin specific peptidase 49 [Source:HGNC Symbol;Acc:HGNC:20078]	protein_coding
ENSSSCG00000001638	59.4567	55.1444	62.2732	37.1908	53.6743	MRPS10	MRPS10	mitochondrial ribosomal protein S10 [Source:HGNC Symbol;Acc:HGNC:14502]	protein_coding
ENSSSCG00000001641	9.63494	7.92446	8.70994	7.57274	9.89798	UBR2	UBR2	ubiquitin protein ligase E3 component n-recognin 2 [Source:HGNC Symbol;Acc:HGNC:21289]	protein_coding
ENSSSCG00000001646	1.92333	2.46841	3.43202	4.16934	2.89411	BICRAL	BICRAL	BRD4 interacting chromatin remodeling complex associated protein like [Source:HGNC Symbol;Acc:HGNC:21111]	protein_coding
ENSSSCG00000001651	1.13697	0.958022	1.32414	8.16265	1.09979	CNPY3	CNPY3	Protein canopy homolog 3 [Source:UniProtKB/Swiss-Prot;Acc:A5GFQ5]	protein_coding
ENSSSCG00000001654	9.74236	11.9181	12.6305	6.99431	13.0172	PPP2R5D	PPP2R5D	Sus scrofa protein phosphatase 2 regulatory subunit B'delta (PPP2R5D), mRNA. [Source:RefSeq mRNA;Acc:NM_001113451]	protein_coding
ENSSSCG00000001655	17.4889	20.7527	20.1259	11.517	22.2853			Sus scrofa male-enhanced antigen 1 (MEA1), mRNA. [Source:RefSeq mRNA;Acc:NM_001110429]	protein_coding
ENSSSCG00000001656	8.78365	10.3038	6.19198	3.25155	9.28039		RRP36	Sus scrofa ribosomal RNA processing 36 (RRP36), mRNA. [Source:RefSeq mRNA;Acc:NM_001123090]	protein_coding
ENSSSCG00000001657	1.8253	0.847828	0.964919	9.47879	0.832082	CUL7	CUL7	cullin 7 [Source:HGNC Symbol;Acc:HGNC:21024]	protein_coding
ENSSSCG00000001658	25.3071	31.2266	26.2819	5.45933	26.2876	MRPL2	MRPL2	39S ribosomal protein L2, mitochondrial [Source:RefSeq peptide;Acc:NP_001171996]	protein_coding
ENSSSCG00000001659	1.11769	1.23608	1.58466	1.70886	1.55291	KLC4	KLC4	kinesin light chain 4 [Source:HGNC Symbol;Acc:HGNC:21624]	protein_coding
ENSSSCG00000001661	1.91166	0.707862	1.03453	35.0972	0.945586	SRF	SRF	serum response factor [Source:HGNC Symbol;Acc:HGNC:11291]	protein_coding
ENSSSCG00000001667	21.8398	9.70438	12.0096	12.4471	15.5248	ZNF318	ZNF318	zinc finger protein 318 [Source:HGNC Symbol;Acc:HGNC:13578]	protein_coding
ENSSSCG00000001679	22.5309	24.4753	24.9166	14.3074	25.5361	XPO5	XPO5	exportin 5 [Source:HGNC Symbol;Acc:HGNC:17675]	protein_coding
ENSSSCG00000001682	2.63422	6.60162	4.54678	2.36398	5.34749			Protein delta homolog 2 [Source:UniProtKB/Swiss-Prot;Acc:B2LW77]	protein_coding
ENSSSCG00000001683	1.35931	0.795861	1.33914	11.481	1.34791	POLH	POLH	DNA polymerase eta [Source:HGNC Symbol;Acc:HGNC:9181]	protein_coding
ENSSSCG00000001689	9.03968	10.5044	9.58866	4.81143	16.6373	GTPBP2	GTPBP2	GTP binding protein 2 [Source:HGNC Symbol;Acc:HGNC:4670]	protein_coding
ENSSSCG00000001691	1.30332	2.77979	3.74189	2.96302	1.65037	RSPH9	RSPH9	radial spoke head 9 homolog [Source:HGNC Symbol;Acc:HGNC:21057]	protein_coding
ENSSSCG00000001692	5.59877	9.08744	5.84914	6.82559	3.00974	MRPS18A	MRPS18A	mitochondrial ribosomal protein S18A [Source:HGNC Symbol;Acc:HGNC:14515]	protein_coding
ENSSSCG00000001696	9.11552	11.4365	12.0959	3.52878	11.7974				protein_coding
ENSSSCG00000001697	9.77228	13.9443	20.2765	14.8125	16.1185	TMEM63B	TMEM63B	transmembrane protein 63B [Source:HGNC Symbol;Acc:HGNC:17735]	protein_coding
ENSSSCG00000001700	1.24254	2.35568	2.42425	8.27005	2.69199	SLC29A1	SLC29A1	solute carrier family 29 member 1 (Augustine blood group) [Source:HGNC Symbol;Acc:HGNC:11003]	protein_coding
ENSSSCG00000001701	20.1646	24.6122	21.6085	69.4552	30.2389	HSP90AB1	HSP90AB1	heat shock protein HSP 90-beta [Source:RefSeq peptide;Acc:NP_001231362]	protein_coding
ENSSSCG00000001702	36.7487	42.9129	34.0704	244.95	35.5866	SLC35B2	SLC35B2	solute carrier family 35 member B2 [Source:HGNC Symbol;Acc:HGNC:16872]	protein_coding
ENSSSCG00000001703	22.5873	28.8475	21.6349	2.79169	21.4835	NFKBIE	NFKBIE	NFKB inhibitor epsilon [Source:HGNC Symbol;Acc:HGNC:7799]	protein_coding
ENSSSCG00000001708	89.8815	98.2029	71.3377	14.8794	88.2849	CDC5L	CDC5L	cell division cycle 5 like [Source:HGNC Symbol;Acc:HGNC:1743]	protein_coding
ENSSSCG00000001709	3.48464	4.58883	4.737	4.69073	3.89231	SUPT3H	SUPT3H	SPT3 homolog, SAGA and STAGA complex component [Source:HGNC Symbol;Acc:HGNC:11466]	protein_coding
ENSSSCG00000001720	1.26246	1.81549	1.72599	0.566472	2.12545	SLC25A27	SLC25A27	mitochondrial uncoupling protein 4 [Source:RefSeq peptide;Acc:NP_001182044]	protein_coding
ENSSSCG00000001727	1.54336	1.51678	1.64457	0.733247	0.625095	TNFRSF21	TNFRSF21	TNF receptor superfamily member 21 [Source:HGNC Symbol;Acc:HGNC:13469]	protein_coding
ENSSSCG00000001731	3.0436	2.75226	3.44933	0.575022	2.04112	CENPQ	CENPQ	centromere protein Q [Source:HGNC Symbol;Acc:HGNC:21347]	protein_coding
ENSSSCG00000001732	2.53666	7.8727	5.36877	5.86617	6.3007		MUT	methylmalonyl-CoA mutase, mitochondrial precursor [Source:RefSeq peptide;Acc:NP_999570]	protein_coding
ENSSSCG00000001734	1.026	1.73241	1.05204	1.15093	0.730805				protein_coding
ENSSSCG00000001738	6.32883	4.14238	2.74684	142.8	1.86041		PGK2	Sus scrofa phosphoglycerate kinase 2 (PGK2), mRNA. [Source:RefSeq mRNA;Acc:NM_213782]	protein_coding
ENSSSCG00000001751	1.43575	2.58189	2.4825	1.06108	1.76459	CHRNA5	CHRNA5	cholinergic receptor nicotinic alpha 5 subunit [Source:HGNC Symbol;Acc:HGNC:1959]	protein_coding
ENSSSCG00000001752	4.47136	4.08717	3.27486	1.7638	3.45319	CHRNA3	CHRNA3	cholinergic receptor nicotinic alpha 3 subunit [Source:HGNC Symbol;Acc:HGNC:1957]	protein_coding
ENSSSCG00000001755	0.480237	0.438974	0.51587	0.861938	0.456086	HYKK	HYKK	hydroxylysine kinase [Source:HGNC Symbol;Acc:HGNC:34403]	protein_coding
ENSSSCG00000001756	38.2644	22.9768	38.973	37.8674	29.236		IREB2	Sus scrofa iron-responsive element binding protein 2 (IREB2), mRNA. [Source:RefSeq mRNA;Acc:NM_001167781]	protein_coding
ENSSSCG00000001757	37.1693	62.2786	50.4045	21.396	51.2647	WDR61	WDR61	WD repeat domain 61 [Source:HGNC Symbol;Acc:HGNC:30300]	protein_coding
ENSSSCG00000001762	7.59872	4.97013	5.40212	9.8196	8.51557	CIB2	CIB2	calcium and integrin binding family member 2 [Source:HGNC Symbol;Acc:HGNC:24579]	protein_coding
ENSSSCG00000001765	4.2218	3.30379	2.22155	7.25028	2.56722	ADAMTS7	ADAMTS7	ADAM metallopeptidase with thrombospondin type 1 motif 7 [Source:HGNC Symbol;Acc:HGNC:223]	protein_coding
ENSSSCG00000001769	25.1633	23.6468	23.7483	87.2018	30.3065	MORF4L1	MORF4L1	mortality factor 4 like 1 [Source:HGNC Symbol;Acc:HGNC:16989]	protein_coding
ENSSSCG00000001773	9.0039	11.7245	9.78305	10.5468	7.47096	TMED3	TMED3	transmembrane emp24 domain-containing protein 3 precursor [Source:RefSeq peptide;Acc:NP_001191292]	protein_coding
ENSSSCG00000001776	499.557	565.214	455.029	6.82125	490.477				protein_coding
ENSSSCG00000001779	9.03123	8.62917	5.74104	0.516224	8.16732				protein_coding
ENSSSCG00000001782	14.2758	8.8807	9.2895	3.94192	12.3846	ABHD17C	ABHD17C	abhydrolase domain containing 17C [Source:HGNC Symbol;Acc:HGNC:26925]	protein_coding
ENSSSCG00000001792	10.4904	9.69824	9.09684	4.79026	7.48094	EFL1	EFL1	elongation factor like GTPase 1 [Source:HGNC Symbol;Acc:HGNC:25789]	protein_coding
ENSSSCG00000001801	1.2576	1.78818	2.26061	6.01909	0.619294	BTBD1	BTBD1	BTB domain containing 1 [Source:HGNC Symbol;Acc:HGNC:1120]	protein_coding
ENSSSCG00000001805	3.35749	3.48579	4.37166	12.5305	0.860428	WHAMM	WHAMM	WAS protein homolog associated with actin, golgi membranes and microtubules [Source:HGNC Symbol;Acc:HGNC:30493]	protein_coding
ENSSSCG00000001807	9.27114	15.9055	12.3863	18.1571	9.28152	AP3B2	AP3B2	adaptor related protein complex 3 beta 2 subunit [Source:HGNC Symbol;Acc:HGNC:567]	protein_coding
ENSSSCG00000001808	131.295	104.795	98.8007	7.2033	116.079		CPEB1	cytoplasmic polyadenylation element-binding protein 1 [Source:RefSeq peptide;Acc:NP_001090979]	protein_coding
ENSSSCG00000001810	21.3317	14.0321	20.562	16.2428	17.1894	PDE8A	PDE8A	phosphodiesterase 8A [Source:HGNC Symbol;Acc:HGNC:8793]	protein_coding
ENSSSCG00000001814	17.5997	19.7473	22.0565	5.4672	12.7074	IQGAP1	IQGAP1	IQ motif containing GTPase activating protein 1 [Source:HGNC Symbol;Acc:HGNC:6110]	protein_coding
ENSSSCG00000001816	7.25801	11.5441	10.6985	0.632029	9.04823	BLM	BLM	Bloom syndrome protein [Source:RefSeq peptide;Acc:NP_001116556]	protein_coding
ENSSSCG00000001817	1.94309	0.603163	0.841854	0.835033	1.02665	FURIN	FURIN	furin, paired basic amino acid cleaving enzyme [Source:HGNC Symbol;Acc:HGNC:8568]	protein_coding
ENSSSCG00000001818	1.04554	0.946054	1.10456	0.852982	1.06066	FES	FES	FES proto-oncogene, tyrosine kinase [Source:HGNC Symbol;Acc:HGNC:3657]	protein_coding
ENSSSCG00000001820	5.07137	2.3933	3.43681	12.9471	2.47044	HDDC3	HDDC3	guanosine-3',5'-bis(diphosphate) 3'-pyrophosphohydrolase MESH1 [Source:RefSeq peptide;Acc:NP_001230338]	protein_coding
ENSSSCG00000001821	1.51558	2.69375	1.5195	4.62433	2.15904	UNC45A	UNC45A	Sus scrofa unc-45 myosin chaperone A (UNC45A), mRNA. [Source:RefSeq mRNA;Acc:NM_001185069]	protein_coding
ENSSSCG00000001822	1.35382	2.24583	2.39074	0.809956	0.64287	RCCD1	RCCD1	RCC1 domain containing 1 [Source:HGNC Symbol;Acc:HGNC:30457]	protein_coding
ENSSSCG00000001824	3.03716	1.45026	1.9522	2.76626	2.45391	ZXDC	ZXDC	Sus scrofa ZXD family zinc finger C (ZXDC), mRNA. [Source:RefSeq mRNA;Acc:NM_001244222]	protein_coding
ENSSSCG00000001829	14.2921	1.67357	0.804571	394.432	0.479058				protein_coding
ENSSSCG00000001834	11.3062	3.10243	2.89261	301.659	1.50703	MFGE8	MFGE8	lactadherin precursor [Source:RefSeq peptide;Acc:NP_001116456]	protein_coding
ENSSSCG00000001837	24.0502	28.1878	29.3083	4.61855	20.0773	FANCI	FANCI	Fanconi anemia complementation group I [Source:HGNC Symbol;Acc:HGNC:25568]	protein_coding
ENSSSCG00000001838	0.931291	0.768038	1.19683	1.06976	0.459918	POLG	POLG	DNA polymerase gamma, catalytic subunit [Source:HGNC Symbol;Acc:HGNC:9179]	protein_coding
ENSSSCG00000001840	1.50555	0.824473	0.959626	0.401676	1.08204	KIF7	KIF7	kinesin family member 7 [Source:HGNC Symbol;Acc:HGNC:30497]	protein_coding
ENSSSCG00000001846	1.50501	3.04534	2.09716	0.415572	0.962043	WDR93	WDR93	WD repeat domain 93 [Source:HGNC Symbol;Acc:HGNC:26924]	protein_coding
ENSSSCG00000001847	2.70161	2.42375	2.19854	0.692701	3.35991	MESP1	MESP1	mesoderm posterior bHLH transcription factor 1 [Source:HGNC Symbol;Acc:HGNC:29658]	protein_coding
ENSSSCG00000001850	12.1722	11.3788	18.872	6.69351	9.27264			arpin [Source:RefSeq peptide;Acc:NP_001231473]	protein_coding
ENSSSCG00000001858	53.3503	86.4269	43.5683	30.6998	63.7209	CIB1	CIB1	calcium and integrin binding 1 [Source:HGNC Symbol;Acc:HGNC:16920]	protein_coding
ENSSSCG00000001859	9.77058	12.054	13.0633	2.83677	16.4433				protein_coding
ENSSSCG00000001862	5.36443	6.86492	4.26709	4.72657	6.20622	ETFA	ETFA	electron transfer flavoprotein subunit alpha, mitochondrial [Source:RefSeq peptide;Acc:NP_001231332]	protein_coding
ENSSSCG00000001865	3.73475	4.02076	3.44655	2.34612	5.29505	SCAPER	SCAPER	S-phase cyclin A associated protein in the ER [Source:HGNC Symbol;Acc:HGNC:13081]	protein_coding
ENSSSCG00000001866	78.1565	87.0247	55.659	40.6174	82.5718	RCN2	RCN2	reticulocalbin-2 precursor [Source:RefSeq peptide;Acc:NP_001231113]	protein_coding
ENSSSCG00000001868	69.4431	90.6576	85.4053	72.1962	94.3432		TSPAN3	tetraspanin-3 [Source:RefSeq peptide;Acc:NP_001231125]	protein_coding
ENSSSCG00000001871	31.2901	46.0866	36.3368	17.5729	35.5088	HMG20A	HMG20A	high mobility group 20A [Source:HGNC Symbol;Acc:HGNC:5001]	protein_coding
ENSSSCG00000001877	14.4687	16.4489	11.1667	5.26553	12.4429	SNUPN	SNUPN	snurportin 1 [Source:HGNC Symbol;Acc:HGNC:14245]	protein_coding
ENSSSCG00000001878	4.04176	3.04689	4.2634	12.7574	5.09594	PTPN9	PTPN9	protein tyrosine phosphatase, non-receptor type 9 [Source:HGNC Symbol;Acc:HGNC:9661]	protein_coding
ENSSSCG00000001880	26.9183	23.8689	23.1336	3.91006	25.6496	SIN3A	SIN3A	SIN3 transcription regulator family member A [Source:HGNC Symbol;Acc:HGNC:19353]	protein_coding
ENSSSCG00000001881	1.0743	2.82264	2.36276	5.53303	3.70404	MAN2C1	MAN2C1	mannosidase alpha class 2C member 1 [Source:HGNC Symbol;Acc:HGNC:6827]	protein_coding
ENSSSCG00000001882	2.61942	3.56674	4.06676	1.35464	4.04777	NEIL1	NEIL1	nei like DNA glycosylase 1 [Source:HGNC Symbol;Acc:HGNC:18448]	protein_coding
ENSSSCG00000001884	8.70182	23.4205	14.5523	13.9448	10.9943	COMMD4	COMMD4	COMM domain containing 4 [Source:HGNC Symbol;Acc:HGNC:26027]	protein_coding
ENSSSCG00000001885	10.4513	6.61934	7.83975	8.30005	8.98873	C15orf39	C15orf39	chromosome 15 open reading frame 39 [Source:HGNC Symbol;Acc:HGNC:24497]	protein_coding
ENSSSCG00000001892	45.3945	37.9875	40.7425	31.5944	38.5156	SCAMP2	SCAMP2	secretory carrier-associated membrane protein 2 [Source:RefSeq peptide;Acc:NP_001230421]	protein_coding
ENSSSCG00000001898	0.766475	1.59441	1.20314	2.75137	1.11885	ULK3	ULK3	unc-51 like kinase 3 [Source:HGNC Symbol;Acc:HGNC:19703]	protein_coding
ENSSSCG00000001903	8.98505	10.4957	11.3096	4.97958	7.69921	EDC3	EDC3	enhancer of mRNA decapping 3 [Source:HGNC Symbol;Acc:HGNC:26114]	protein_coding
ENSSSCG00000001904	5.08069	7.61931	6.48487	2.63594	6.03148	CLK3	CLK3	CDC like kinase 3 [Source:HGNC Symbol;Acc:HGNC:2071]	protein_coding
ENSSSCG00000001905	113.161	95.7691	128.968	10.9738	105.534	ARID3B	ARID3B	AT-rich interaction domain 3B [Source:HGNC Symbol;Acc:HGNC:14350]	protein_coding
ENSSSCG00000001907	27.6995	40.4134	55.652	50.3641	36.6003	UBL7	UBL7	Sus scrofa ubiquitin-like 7 (bone marrow stromal cell-derived) (UBL7), mRNA. [Source:RefSeq mRNA;Acc:NM_001243682]	protein_coding
ENSSSCG00000001909	18.3195	2.7909	2.64457	687.419	1.13466	STRA6	STRA6	stimulated by retinoic acid 6 [Source:HGNC Symbol;Acc:HGNC:30650]	protein_coding
ENSSSCG00000001913	0.316107	0.505656	0.378148	2.83677	0.938156	STOML1	STOML1	stomatin like 1 [Source:HGNC Symbol;Acc:HGNC:14560]	protein_coding
ENSSSCG00000001917	5.39555	4.007	12.2865	8.14199	9.79148	CD276	CD276	CD276 molecule [Source:HGNC Symbol;Acc:HGNC:19137]	protein_coding
ENSSSCG00000001918	3.16823	3.49321	5.94661	9.9271	4.97233	NPTN	NPTN	neuroplastin [Source:HGNC Symbol;Acc:HGNC:17867]	protein_coding
ENSSSCG00000001920	1.93615	1.57315	2.45796	0.579175	1.31342	HCN4	HCN4	hyperpolarization activated cyclic nucleotide gated potassium channel 4 [Source:HGNC Symbol;Acc:HGNC:16882]	protein_coding
ENSSSCG00000001921	3.12499	3.68602	3.33375	4.33407	2.73176	NEO1	NEO1	neogenin 1 [Source:HGNC Symbol;Acc:HGNC:7754]	protein_coding
ENSSSCG00000001924	8.66806	13.6719	10.9089	3.50304	13.1932	BBS4	BBS4	Bardet-Biedl syndrome 4 [Source:HGNC Symbol;Acc:HGNC:969]	protein_coding
ENSSSCG00000001925	6.50808	4.3493	3.60353	126.62	3.98661	ADPGK	ADPGK	ADP dependent glucokinase [Source:HGNC Symbol;Acc:HGNC:25250]	protein_coding
ENSSSCG00000001927	1.65714	3.7643	3.28785	5.73089	1.70815			beta-hexosaminidase subunit alpha precursor [Source:RefSeq peptide;Acc:NP_001116693]	protein_coding
ENSSSCG00000001928	0.481032	3.84738	2.54839	1.07921	1.71315				protein_coding
ENSSSCG00000001929	1.05406	0.749385	0.680507	6.09596	0.444912	PARP6	PARP6	poly(ADP-ribose) polymerase family member 6 [Source:HGNC Symbol;Acc:HGNC:26921]	protein_coding
ENSSSCG00000001930	11.0373	8.48805	9.49275	58.7824	8.95785	PKM	PKM	pyruvate kinase, muscle [Source:HGNC Symbol;Acc:HGNC:9021]	protein_coding
ENSSSCG00000001932	5.13036	0.634336	2.74462	34.8305	2.75394	HNRNPAB	HNRNPAB	heterogeneous nuclear ribonucleoprotein A/B [Source:HGNC Symbol;Acc:HGNC:5034]	protein_coding
ENSSSCG00000001934	13.2654	16.3676	13.36	13.6446	9.86525				protein_coding
ENSSSCG00000001938	1.4148	2.41405	3.09482	0.507862	1.34365	SSTR1	SSTR1	Sus scrofa somatostatin receptor 1 (SSTR1), mRNA. [Source:RefSeq mRNA;Acc:NM_001190231]	protein_coding
ENSSSCG00000001946	10.7491	17.583	6.69078	4.07814	9.12961	MBIP	MBIP	MAP3K12 binding inhibitory protein 1 [Source:HGNC Symbol;Acc:HGNC:20427]	protein_coding
ENSSSCG00000001947	7.46772	7.63468	5.27354	3.21234	7.97136	BRMS1L	BRMS1L	breast cancer metastasis-suppressor 1 like [Source:HGNC Symbol;Acc:HGNC:20512]	protein_coding
ENSSSCG00000001950	9.0719	20.3531	22.986	7.99497	18.1858				protein_coding
ENSSSCG00000001951	38.5074	52.8146	38.6786	44.6377	45.966		PSMA6	proteasome subunit alpha type-6 [Source:RefSeq peptide;Acc:NP_001132944]	protein_coding
ENSSSCG00000001952	82.5789	94.4018	52.2051	9.55194	66.8011		NFKBIA	NF-kappa-B inhibitor alpha [Source:UniProtKB/Swiss-Prot;Acc:Q08353]	protein_coding
ENSSSCG00000001955	9.226	13.4762	10.3201	8.53039	14.6034	SRP54	SRP54	signal recognition particle 54 [Source:HGNC Symbol;Acc:HGNC:11301]	protein_coding
ENSSSCG00000001958	4.15423	2.09518	2.35433	1.84809	2.41102	BAZ1A	BAZ1A	bromodomain adjacent to zinc finger domain protein 1A [Source:RefSeq peptide;Acc:NP_001231088]	protein_coding
ENSSSCG00000001959	12.8917	11.602	10.3035	18.7343	10.3014	CFL2	CFL2	Cofilin-2 [Source:UniProtKB/Swiss-Prot;Acc:Q5G6V9]	protein_coding
ENSSSCG00000001960	53.9887	70.7387	49.6906	14.77	63.352	EAPP	EAPP	E2F associated phosphoprotein [Source:HGNC Symbol;Acc:HGNC:19312]	protein_coding
ENSSSCG00000001963	2.72971	2.22819	2.07331	1.99602	1.94432	EGLN3	EGLN3	egl-9 family hypoxia inducible factor 3 [Source:HGNC Symbol;Acc:HGNC:14661]	protein_coding
ENSSSCG00000001966	0.993525	0.413146	1.01233	0.77384	0.578598	ARHGAP5	ARHGAP5	Rho GTPase activating protein 5 [Source:HGNC Symbol;Acc:HGNC:675]	protein_coding
ENSSSCG00000001968	0.591644	0.336503	0.44488	0.849515	0.955213	NUBPL	NUBPL	nucleotide binding protein like [Source:HGNC Symbol;Acc:HGNC:20278]	protein_coding
ENSSSCG00000001970	4.62349	3.34508	4.81516	6.78511	2.44087	HEATR5A	HEATR5A	HEAT repeat containing 5A [Source:HGNC Symbol;Acc:HGNC:20276]	protein_coding
ENSSSCG00000001971	10.193	7.888	7.52268	13.2433	7.29883	HECTD1	HECTD1	HECT domain E3 ubiquitin protein ligase 1 [Source:HGNC Symbol;Acc:HGNC:20157]	protein_coding
ENSSSCG00000001973	17.8699	27.214	18.6806	10.8102	18.4603	SCFD1	SCFD1	sec1 family domain containing 1 [Source:HGNC Symbol;Acc:HGNC:20726]	protein_coding
ENSSSCG00000001975	3.44514	4.35077	1.76628	6.34613	4.15443	PRKD1	PRKD1	protein kinase D1 [Source:HGNC Symbol;Acc:HGNC:9407]	protein_coding
ENSSSCG00000001986	10.7101	9.42731	20.0463	10.6183	9.61451	NFATC4	NFATC4	nuclear factor of activated T-cells 4 [Source:HGNC Symbol;Acc:HGNC:7778]	protein_coding
ENSSSCG00000001990	17.5023	18.0325	16.4361	14.1103	19.347	NOP9	NOP9	NOP9 nucleolar protein [Source:HGNC Symbol;Acc:HGNC:19826]	protein_coding
ENSSSCG00000001991	8.25525	10.286	8.08656	34.9796	13.1342	DHRS1	DHRS1	dehydrogenase/reductase 1 [Source:HGNC Symbol;Acc:HGNC:16445]	protein_coding
ENSSSCG00000001992	0.83437	0.593195	0.855539	4.19312	1.04994	RABGGTA	RABGGTA	Geranylgeranyl transferase type-2 subunit alpha [Source:UniProtKB/Swiss-Prot;Acc:A5A779]	protein_coding
ENSSSCG00000001993	0.366673	0.417098	0.451171	2.63245	0.545565	TGM1	TGM1	transglutaminase 1 [Source:HGNC Symbol;Acc:HGNC:11777]	protein_coding
ENSSSCG00000001994	13.5752	22.6932	15.1271	3.66835	21.4357	TINF2	TINF2	TERF1 interacting nuclear factor 2 [Source:HGNC Symbol;Acc:HGNC:11824]	protein_coding
ENSSSCG00000001999	6.745	10.0047	8.87322	10.19	9.26306				protein_coding
ENSSSCG00000002000	8.72595	11.4218	9.92291	9.85552	10.3395	IPO4	IPO4	importin 4 [Source:HGNC Symbol;Acc:HGNC:19426]	protein_coding
ENSSSCG00000002003	24.2339	23.973	23.5442	6.2426	23.2512				protein_coding
ENSSSCG00000002004	1.06648	2.19039	0.810028	19.4604	1.63181			proteasome activator complex subunit 2 [Source:RefSeq peptide;Acc:NP_999444]	protein_coding
ENSSSCG00000002005	2.49126	2.17989	3.01296	8.25481	4.09495	EMC9	EMC9	ER membrane protein complex subunit 9 [Source:HGNC Symbol;Acc:HGNC:20273]	protein_coding
ENSSSCG00000002006	6.55511	6.02436	5.84709	45.7696	7.59201		PSME1	proteasome activator complex subunit 1 [Source:RefSeq peptide;Acc:NP_999469]	protein_coding
ENSSSCG00000002007	1.86548	2.75455	1.71663	26.2705	3.44112		FITM1	fat storage-inducing transmembrane protein 1 [Source:RefSeq peptide;Acc:NP_001121942]	protein_coding
ENSSSCG00000002008	0.747146	0.31871	0.408588	1.44827	0.425743	DCAF11	DCAF11	DDB1 and CUL4 associated factor 11 [Source:HGNC Symbol;Acc:HGNC:20258]	protein_coding
ENSSSCG00000002009	1.20773	0.353555	0.339945	1.27509	0.472291	PCK2	PCK2	Sus scrofa phosphoenolpyruvate carboxykinase 2, mitochondrial (PCK2), mRNA. [Source:RefSeq mRNA;Acc:NM_001161753]	protein_coding
ENSSSCG00000002013	2.34167	2.25554	2.53017	6.10094	1.86521		DHRS4	Dehydrogenase/reductase SDR family member 4 [Source:UniProtKB/Swiss-Prot;Acc:Q8WNV7]	protein_coding
ENSSSCG00000002015	0.419815	0.573976	0.353203	0.753492	0.690062	AP1G2	AP1G2	adaptor related protein complex 1 gamma 2 subunit [Source:HGNC Symbol;Acc:HGNC:556]	protein_coding
ENSSSCG00000002016	8.96465	12.8139	11.2025	9.54104	7.05004	THTPA	THTPA	thiamine triphosphatase [Source:HGNC Symbol;Acc:HGNC:18987]	protein_coding
ENSSSCG00000002020	32.0396	66.6561	39.6652	8.48004	62.3289			Sus scrofa neuroguidin (NGDN), mRNA. [Source:RefSeq mRNA;Acc:NM_001244788]	protein_coding
ENSSSCG00000002023	1.11912	1.69073	0.82876	4.352	1.15141		PABPN1	polyadenylate-binding protein 2 [Source:RefSeq peptide;Acc:NP_001230477]	protein_coding
ENSSSCG00000002026	3.34466	2.42112	2.45263	0.65488	2.80106	EFS	EFS	embryonal Fyn-associated substrate [Source:HGNC Symbol;Acc:HGNC:16898]	protein_coding
ENSSSCG00000002032	2.24973	2.34439	1.53787	0.940323	2.09269	SLC7A8	SLC7A8	solute carrier family 7 member 8 [Source:HGNC Symbol;Acc:HGNC:11066]	protein_coding
ENSSSCG00000002034	4.49754	3.56234	3.26014	18.8533	3.45435	ACIN1	ACIN1	apoptotic chromatin condensation inducer 1 [Source:HGNC Symbol;Acc:HGNC:17066]	protein_coding
ENSSSCG00000002035	22.4873	31.8681	20.5471	4.43967	19.7547	C14orf119	C14orf119	chromosome 14 open reading frame 119 [Source:HGNC Symbol;Acc:HGNC:20270]	protein_coding
ENSSSCG00000002036	6.09401	10.767	6.51672	8.55519	7.42066				protein_coding
ENSSSCG00000002040	55.1146	65.4513	37.6753	23.8142	48.9503	MRPL52	MRPL52	Sus scrofa mitochondrial ribosomal protein L52 (MRPL52), mRNA. [Source:RefSeq mRNA;Acc:NM_001185151]	protein_coding
ENSSSCG00000002042	35.1791	40.7972	39.2267	10.2132	39.2825	OXA1L	OXA1L	OXA1L, mitochondrial inner membrane protein [Source:HGNC Symbol;Acc:HGNC:8526]	protein_coding
ENSSSCG00000002045	46.538	54.7794	32.4127	434.972	43.9891				protein_coding
ENSSSCG00000002050	52.871	88.0864	76.7553	63.5022	55.7278		DAD1	Dolichyl-diphosphooligosaccharide--protein glycosyltransferase subunit DAD1 [Source:UniProtKB/Swiss-Prot;Acc:Q29036]	protein_coding
ENSSSCG00000002051	3.57108	7.14642	4.88225	3.91688	5.58968	ABHD4	ABHD4	abhydrolase domain containing 4 [Source:HGNC Symbol;Acc:HGNC:20154]	protein_coding
ENSSSCG00000002127	2.03004	1.51008	2.19719	4.38577	2.32068	CHD8	CHD8	chromodomain helicase DNA binding protein 8 [Source:HGNC Symbol;Acc:HGNC:20153]	protein_coding
ENSSSCG00000002138	1.59691	4.97796	2.60309	10.3623	4.37482	OSGEP	OSGEP	O-sialoglycoprotein endopeptidase [Source:HGNC Symbol;Acc:HGNC:18028]	protein_coding
ENSSSCG00000002143	9.35184	11.7631	11.0537	13.136	15.3867	PARP2	PARP2	poly(ADP-ribose) polymerase 2 [Source:HGNC Symbol;Acc:HGNC:272]	protein_coding
ENSSSCG00000002144	10.471	10.7686	14.2706	3.42777	15.8236	CCNB1IP1	CCNB1IP1	cyclin B1 interacting protein 1 [Source:HGNC Symbol;Acc:HGNC:19437]	protein_coding
ENSSSCG00000002145	40.3988	74.3659	37.4698	4.78317	76.2741	TTC5	TTC5	tetratricopeptide repeat domain 5 [Source:HGNC Symbol;Acc:HGNC:19274]	protein_coding
ENSSSCG00000002235	13.4063	14.3972	12.8783	3.0394	14.0053	LPCAT4	LPCAT4	lysophospholipid acyltransferase LPCAT4 [Source:RefSeq peptide;Acc:NP_001139339]	protein_coding
ENSSSCG00000002243	1.45811	1.28216	1.46888	1.17078	1.403	SLC12A6	SLC12A6	solute carrier family 12 member 6 [Source:HGNC Symbol;Acc:HGNC:10914]	protein_coding
ENSSSCG00000002245	9.48099	11.7683	7.27787	3.76598	8.50601	KATNBL1	KATNBL1	katanin regulatory subunit B1 like 1 [Source:HGNC Symbol;Acc:HGNC:26199]	protein_coding
ENSSSCG00000002252	11.4166	1.96597	0.945146	117.627	0.431449	ARRDC4	ARRDC4	arrestin domain containing 4 [Source:HGNC Symbol;Acc:HGNC:28087]	protein_coding
ENSSSCG00000002257	1.05505	0.833434	1.97666	0.561076	1.35455	MCTP2	MCTP2	multiple C2 and transmembrane domain containing 2 [Source:HGNC Symbol;Acc:HGNC:25636]	protein_coding
ENSSSCG00000002258	60.8603	46.8628	31.7007	1.04696	50.7363	KLHL25	KLHL25	kelch like family member 25 [Source:HGNC Symbol;Acc:HGNC:25732]	protein_coding
ENSSSCG00000002259	1.35982	0.349681	1.34488	2.02521	1.42882				protein_coding
ENSSSCG00000002260	3.32387	3.37586	4.86886	5.1135	3.38219				protein_coding
ENSSSCG00000002261	26.7435	20.0551	22.5386	197.917	22.0933				protein_coding
ENSSSCG00000002263	2.15679	1.90635	3.14792	1.67397	2.87873	SLCO3A1	SLCO3A1	solute carrier organic anion transporter family member 3A1 [Source:HGNC Symbol;Acc:HGNC:10952]	protein_coding
ENSSSCG00000002266	0.942816	0.553722	0.882673	1.14039	0.846739	CHD2	CHD2	chromodomain helicase DNA binding protein 2 [Source:HGNC Symbol;Acc:HGNC:1917]	protein_coding
ENSSSCG00000002269	79.6448	102.143	83.3483	13.5718	89.1633	MTHFD1	MTHFD1	methylenetetrahydrofolate dehydrogenase, cyclohydrolase and formyltetrahydrofolate synthetase 1 [Source:HGNC Symbol;Acc:HGNC:7432]	protein_coding
ENSSSCG00000002274	223.031	230.542	219.446	28.0525	265.477	HSPA2	HSPA2	heat shock protein family A (Hsp70) member 2 [Source:HGNC Symbol;Acc:HGNC:5235]	protein_coding
ENSSSCG00000002275	0.439968	3.31563	4.39101	0.947597	0.793901	PPP1R36	PPP1R36	protein phosphatase 1 regulatory subunit 36 [Source:HGNC Symbol;Acc:HGNC:20097]	protein_coding
ENSSSCG00000002280	4.83743	5.13583	6.96628	4.16751	4.99232	RAB15	RAB15	RAB15, member RAS oncogene family [Source:HGNC Symbol;Acc:HGNC:20150]	protein_coding
ENSSSCG00000002281	7.12659	8.84587	9.18417	11.8473	13.37	FNTB	FNTB	Sus scrofa farnesyltransferase, CAAX box, beta (FNTB), mRNA. [Source:RefSeq mRNA;Acc:NM_001244680]	protein_coding
ENSSSCG00000002283	19.3379	20.7648	23.849	4.05253	25.715	FUT8	FUT8	alpha-(1,6)-fucosyltransferase [Source:RefSeq peptide;Acc:NP_999064]	protein_coding
ENSSSCG00000002285	0.946656	0.905995	1.02045	1.82978	1.26213	GPHN	GPHN	gephyrin [Source:RefSeq peptide;Acc:NP_001230231]	protein_coding
ENSSSCG00000002287	13.1873	12.0605	10.6652	1.61126	11.2306	MPP5	MPP5	membrane palmitoylated protein 5 [Source:HGNC Symbol;Acc:HGNC:18669]	protein_coding
ENSSSCG00000002290	13.9293	21.8037	19.6975	4.29195	7.89187	PLEK2	PLEK2	pleckstrin 2 [Source:HGNC Symbol;Acc:HGNC:19238]	protein_coding
ENSSSCG00000002292	4.09768	10.3129	13.2772	41.2593	4.61156	PLEKHH1	PLEKHH1	pleckstrin homology, MyTH4 and FERM domain containing H1 [Source:HGNC Symbol;Acc:HGNC:17733]	protein_coding
ENSSSCG00000002294	11.2396	22.7493	23.6767	14.6152	19.8238	ARG2	ARG2	arginase 2 [Source:HGNC Symbol;Acc:HGNC:664]	protein_coding
ENSSSCG00000002295	7.44732	14.1262	11.2406	8.76849	15.447		VTI1B	vesicle transport through interaction with t-SNAREs homolog 1B [Source:RefSeq peptide;Acc:NP_999602]	protein_coding
ENSSSCG00000002296	132.156	133.366	126.229	28.4111	148.863				protein_coding
ENSSSCG00000002298	29.782	29.7481	31.5644	17.7787	26.4234	ZFYVE26	ZFYVE26	zinc finger FYVE-type containing 26 [Source:HGNC Symbol;Acc:HGNC:20761]	protein_coding
ENSSSCG00000002307	161.029	188.61	150.226	125.229	136.926		ERH	Sus scrofa enhancer of rudimentary homolog (Drosophila) (ERH), mRNA. [Source:RefSeq mRNA;Acc:NM_001185163]	protein_coding
ENSSSCG00000002309	3.26197	2.40899	2.54096	7.62467	2.7257	PLEKHD1	PLEKHD1	pleckstrin homology domain-containing family D member 1 [Source:RefSeq peptide;Acc:NP_001167636]	protein_coding
ENSSSCG00000002311	14.8474	10.0759	17.4429	5.88339	13.5208	SUSD6	SUSD6	sushi domain containing 6 [Source:HGNC Symbol;Acc:HGNC:19956]	protein_coding
ENSSSCG00000002316	25.1795	24.2483	18.9335	8.6277	8.47834	COX16	COX16	COX16, cytochrome c oxidase assembly homolog [Source:HGNC Symbol;Acc:HGNC:20213]	protein_coding
ENSSSCG00000002330	2.86519	1.81733	2.67866	4.31062	2.05416	PCNX1	PCNX1	pecanex homolog 1 [Source:HGNC Symbol;Acc:HGNC:19740]	protein_coding
ENSSSCG00000002332	1.2299	0.816874	1.0288	1.33609	1.19111	SIPA1L1	SIPA1L1	signal induced proliferation associated 1 like 1 [Source:HGNC Symbol;Acc:HGNC:20284]	protein_coding
ENSSSCG00000002333	1.39242	1.57657	0.810821	2.77683	1.49382	DPF3	DPF3	double PHD fingers 3 [Source:HGNC Symbol;Acc:HGNC:17427]	protein_coding
ENSSSCG00000002337	18.5098	24.7864	16.4387	1.06736	20.5793	ZFYVE1	ZFYVE1	zinc finger FYVE-type containing 1 [Source:HGNC Symbol;Acc:HGNC:13180]	protein_coding
ENSSSCG00000002340	25.1167	41.9081	38.9594	4.06276	35.4859	PSEN1	PSEN1	presenilin-1 [Source:RefSeq peptide;Acc:NP_001072135]	protein_coding
ENSSSCG00000002344	10.8894	11.2577	9.9142	1.70694	5.44184	RIOX1	RIOX1	ribosomal oxygenase 1 [Source:HGNC Symbol;Acc:HGNC:20968]	protein_coding
ENSSSCG00000002346	0.937605	0.555492	1.06822	7.57274	1.6325	PNMA1	PNMA1	paraneoplastic Ma antigen 1 [Source:HGNC Symbol;Acc:HGNC:9158]	protein_coding
ENSSSCG00000002349	1.29451	1.12741	0.973393	5.28576	0.722278	ACOT4	ACOT4	acyl-CoA thioesterase 4 [Source:HGNC Symbol;Acc:HGNC:19748]	protein_coding
ENSSSCG00000002350	22.3383	21.092	21.1722	5.31573	17.5679	ELMSAN1	ELMSAN1	ELM2 and Myb/SANT domain containing 1 [Source:HGNC Symbol;Acc:HGNC:19853]	protein_coding
ENSSSCG00000002351	3.47311	3.48069	4.0046	0.901244	4.59001				protein_coding
ENSSSCG00000002352	6.03305	10.589	7.73265	7.19063	11.2579	ZNF410	ZNF410	zinc finger protein 410 [Source:HGNC Symbol;Acc:HGNC:20144]	protein_coding
ENSSSCG00000002353	4.02248	3.0232	1.84622	1.03138	2.21025	FAM161B	FAM161B	family with sequence similarity 161 member B [Source:HGNC Symbol;Acc:HGNC:19854]	protein_coding
ENSSSCG00000002354	11.0414	15.9377	15.8731	4.4439	15.8563	COQ6	COQ6	coenzyme Q6, monooxygenase [Source:HGNC Symbol;Acc:HGNC:20233]	protein_coding
ENSSSCG00000002355	7.50391	10.1286	10.3334	2.83027	10.8576	ENTPD5	ENTPD5	ectonucleoside triphosphate diphosphohydrolase 5 [Source:HGNC Symbol;Acc:HGNC:3367]	protein_coding
ENSSSCG00000002357	2.06201	0.379134	0.850591	6.31711	1.77261	ALDH6A1	ALDH6A1	aldehyde dehydrogenase 6 family member A1 [Source:HGNC Symbol;Acc:HGNC:7179]	protein_coding
ENSSSCG00000002366	1.78928	1.82863	3.0578	6.82431	2.17723		NPC2	Epididymal secretory protein E1 [Source:UniProtKB/Swiss-Prot;Acc:O97763]	protein_coding
ENSSSCG00000002367	5.24532	6.00809	6.57361	8.10685	2.90589	ISCA2	ISCA2	iron-sulfur cluster assembly 2 [Source:HGNC Symbol;Acc:HGNC:19857]	protein_coding
ENSSSCG00000002370	4.94187	4.46348	6.18757	1.81016	5.23212	AREL1	AREL1	apoptosis resistant E3 ubiquitin protein ligase 1 [Source:HGNC Symbol;Acc:HGNC:20363]	protein_coding
ENSSSCG00000002372	4.92312	2.81674	3.09292	5.34375	2.70513	YLPM1	YLPM1	YLP motif containing 1 [Source:HGNC Symbol;Acc:HGNC:17798]	protein_coding
ENSSSCG00000002374	37.1866	35.2299	39.4307	16.1426	34.5157		DLST	Dihydrolipoyllysine-residue succinyltransferase component of 2-oxoglutarate dehydrogenase complex, mitochondrial [Source:UniProtKB/Swiss-Prot;Acc:Q9N0F1]	protein_coding
ENSSSCG00000002377	7.76589	8.69772	11.9989	25.2036	6.9207	EIF2B2	EIF2B2	eukaryotic translation initiation factor 2B subunit beta [Source:HGNC Symbol;Acc:HGNC:3258]	protein_coding
ENSSSCG00000002379	7.82812	11.5482	14.7157	9.83504	7.43444			Sus scrofa acylphosphatase 1 (ACYP1), transcript variant 1, mRNA. [Source:RefSeq mRNA;Acc:NM_001190198]	protein_coding
ENSSSCG00000002380	1.35836	0.377893	0.48446	0.530002	1.31809	ZC2HC1C	ZC2HC1C	zinc finger C2HC-type containing 1C [Source:HGNC Symbol;Acc:HGNC:20354]	protein_coding
ENSSSCG00000002387	1.23626	1.88089	1.63947	0.976303	1.26802	GPATCH2L	GPATCH2L	G patch domain-containing protein 2-like [Source:RefSeq peptide;Acc:NP_001230333]	protein_coding
ENSSSCG00000002390	18.1911	31.8023	43.5737	34.6568	28.6049	ANGEL1	ANGEL1	angel homolog 1 [Source:HGNC Symbol;Acc:HGNC:19961]	protein_coding
ENSSSCG00000002396	0.384454	0.546655	0.408809	0.460017	0.466542	GSTZ1	GSTZ1	Sus scrofa glutathione S-transferase zeta 1 (GSTZ1), mRNA. [Source:RefSeq mRNA;Acc:NM_001243638]	protein_coding
ENSSSCG00000002397	5.89629	3.89504	6.0291	10.1859	6.17141	POMT2	POMT2	protein O-mannosyltransferase 2 [Source:HGNC Symbol;Acc:HGNC:19743]	protein_coding
ENSSSCG00000002403	3.23273	6.48935	5.25533	1.02391	5.15993	VIPAS39	VIPAS39	VPS33B interacting protein, apical-basolateral polarity regulator, spe-39 homolog [Source:HGNC Symbol;Acc:HGNC:20347]	protein_coding
ENSSSCG00000002404	3.6175	5.44526	2.77983	3.35833	5.42585	SPTLC2	SPTLC2	serine palmitoyltransferase long chain base subunit 2 [Source:HGNC Symbol;Acc:HGNC:11278]	protein_coding
ENSSSCG00000002406	47.8996	109.481	52.8393	8.0728	83.6712	AHSA1	AHSA1	activator of HSP90 ATPase activity 1 [Source:HGNC Symbol;Acc:HGNC:1189]	protein_coding
ENSSSCG00000002410	2.44688	2.62647	1.27908	1.03334	2.096	CEP128	CEP128	centrosomal protein 128 [Source:HGNC Symbol;Acc:HGNC:20359]	protein_coding
ENSSSCG00000002411	3.97849	1.35768	0.960933	2.52304	1.39801	GTF2A1	GTF2A1	general transcription factor IIA subunit 1 [Source:HGNC Symbol;Acc:HGNC:4646]	protein_coding
ENSSSCG00000002414	6.80889	4.4075	7.0822	13.5031	4.31098	SEL1L	SEL1L	SEL1L ERAD E3 ligase adaptor subunit [Source:HGNC Symbol;Acc:HGNC:10717]	protein_coding
ENSSSCG00000002425	12.7115	8.16701	9.26866	0.675997	16.2976	PTPN21	PTPN21	protein tyrosine phosphatase, non-receptor type 21 [Source:HGNC Symbol;Acc:HGNC:9651]	protein_coding
ENSSSCG00000002426	2.29994	1.67454	2.06469	3.82957	1.25004	ZC3H14	ZC3H14	zinc finger CCCH-type containing 14 [Source:HGNC Symbol;Acc:HGNC:20509]	protein_coding
ENSSSCG00000002427	4.26397	2.1682	3.87993	11.0488	1.52863	EML5	EML5	echinoderm microtubule associated protein like 5 [Source:HGNC Symbol;Acc:HGNC:18197]	protein_coding
ENSSSCG00000002429	1.54466	0.737133	0.795543	3.53195	0.874161	FOXN3	FOXN3	forkhead box protein N3 [Source:RefSeq peptide;Acc:NP_001038001]	protein_coding
ENSSSCG00000002430	2.06928	3.825	2.26323	7.42796	4.81478	EFCAB11	EFCAB11	EF-hand calcium binding domain 11 [Source:HGNC Symbol;Acc:HGNC:20357]	protein_coding
ENSSSCG00000002431	22.5348	32.6628	25.0321	2.77709	30.9531	TDP1	TDP1	tyrosyl-DNA phosphodiesterase 1 [Source:HGNC Symbol;Acc:HGNC:18884]	protein_coding
ENSSSCG00000002433	14.9154	27.0851	18.672	16.0192	22.3146	PSMC1	PSMC1	26S protease regulatory subunit 4 [Source:RefSeq peptide;Acc:NP_001231080]	protein_coding
ENSSSCG00000002434	1.14538	0.920524	0.7319	1.02788	1.12325	NRDE2	NRDE2	NRDE-2, necessary for RNA interference, domain containing [Source:HGNC Symbol;Acc:HGNC:20186]	protein_coding
ENSSSCG00000002436	1.53412	1.94612	1.62445	1.67368	1.14272	TTC7B	TTC7B	tetratricopeptide repeat domain 7B [Source:HGNC Symbol;Acc:HGNC:19858]	protein_coding
ENSSSCG00000002441	1.65114	1.05879	1.01803	4.06755	0.860922	PPP4R3A	PPP4R3A	protein phosphatase 4 regulatory subunit 3A [Source:HGNC Symbol;Acc:HGNC:20219]	protein_coding
ENSSSCG00000002443	8.60213	7.90423	10.0963	2.47611	6.68591	TC2N	TC2N	tandem C2 domains, nuclear [Source:HGNC Symbol;Acc:HGNC:19859]	protein_coding
ENSSSCG00000002444	16.7658	13.4432	14.0459	0.791883	19.5142	FBLN5	FBLN5	fibulin 5 [Source:HGNC Symbol;Acc:HGNC:3602]	protein_coding
ENSSSCG00000002445	22.5285	12.9279	20.4259	7.19778	15.4212	TRIP11	TRIP11	thyroid hormone receptor interactor 11 [Source:HGNC Symbol;Acc:HGNC:12305]	protein_coding
ENSSSCG00000002446	9.10862	6.51824	7.90049	4.39529	7.30333	ATXN3	ATXN3	ataxin-3 [Source:RefSeq peptide;Acc:NP_001116553]	protein_coding
ENSSSCG00000002447	9.08605	9.49676	8.15781	2.5557	7.77587	CPSF2	CPSF2	cleavage and polyadenylation specific factor 2 [Source:HGNC Symbol;Acc:HGNC:2325]	protein_coding
ENSSSCG00000002456	1.2629	2.04058	1.33418	1.3394	0.926798	CHGA	CHGA	chromogranin A [Source:HGNC Symbol;Acc:HGNC:1929]	protein_coding
ENSSSCG00000002457	8.546	6.29407	8.50047	9.36844	7.41152	ITPK1	ITPK1	inositol-tetrakisphosphate 1-kinase [Source:RefSeq peptide;Acc:NP_001137164]	protein_coding
ENSSSCG00000002458	22.0686	27.1656	16.7236	3.62141	20.839		TMEM251	Transmembrane protein 251 [Source:UniProtKB/Swiss-Prot;Acc:Q6QA74]	protein_coding
ENSSSCG00000002459	14.936	11.2087	7.18482	6.45366	4.59696		GON7	Sus scrofa GON7, KEOPS complex subunit homolog (GON7), mRNA. [Source:RefSeq mRNA;Acc:NM_001167590]	protein_coding
ENSSSCG00000002460	10.4048	17.3447	12.7464	3.09607	13.5221				protein_coding
ENSSSCG00000002461	6.41658	1.47035	1.885	7.37634	4.11715	BTBD7	BTBD7	BTB domain containing 7 [Source:HGNC Symbol;Acc:HGNC:18269]	protein_coding
ENSSSCG00000002469	3.85161	4.07322	8.42524	1.64182	2.46909	OTUB2	OTUB2	OTU deubiquitinase, ubiquitin aldehyde binding 2 [Source:HGNC Symbol;Acc:HGNC:20351]	protein_coding
ENSSSCG00000002470	40.6569	53.1108	60.1353	14.8504	41.9315	DDX24	DDX24	DEAD-box helicase 24 [Source:HGNC Symbol;Acc:HGNC:13266]	protein_coding
ENSSSCG00000002474	5.92351	2.15786	4.28345	0.615053	3.37072	PPP4R4	PPP4R4	protein phosphatase 4 regulatory subunit 4 [Source:HGNC Symbol;Acc:HGNC:23788]	protein_coding
ENSSSCG00000002496	10.2151	14.4131	11.28	51.618	13.1342	GLRX5	GLRX5	glutaredoxin 5 [Source:HGNC Symbol;Acc:HGNC:20134]	protein_coding
ENSSSCG00000002502	4.77494	2.28876	2.56989	5.04127	4.0526	ATG2B	ATG2B	autophagy-related protein 2 homolog B [Source:RefSeq peptide;Acc:NP_001177206]	protein_coding
ENSSSCG00000002505	21.178	14.2347	17.255	19.8083	13.8276				protein_coding
ENSSSCG00000002506	83.6137	127.651	69.3903	5.09014	102.163	VRK1	VRK1	serine/threonine-protein kinase VRK1 [Source:RefSeq peptide;Acc:NP_001230617]	protein_coding
ENSSSCG00000002508	9.86766	12.9324	11.8384	3.04123	12.7792	SETD3	SETD3	SET domain containing 3 [Source:HGNC Symbol;Acc:HGNC:20493]	protein_coding
ENSSSCG00000002509	202.88	229.539	237.659	59.0212	209.904	CCNK	CCNK	cyclin K [Source:HGNC Symbol;Acc:HGNC:1596]	protein_coding
ENSSSCG00000002516	9.02325	13.0489	13.3175	2.5765	13.9254	WARS	WARS	tryptophanyl-tRNA synthetase [Source:HGNC Symbol;Acc:HGNC:12729]	protein_coding
ENSSSCG00000002523	1.66889	0.994562	1.09049	1.80602	1.45676	CDC42BPB	CDC42BPB	CDC42 binding protein kinase beta [Source:HGNC Symbol;Acc:HGNC:1738]	protein_coding
ENSSSCG00000002525	6.43071	3.37698	5.02866	2.57945	2.97269	TRAF3	TRAF3	TNF receptor associated factor 3 [Source:HGNC Symbol;Acc:HGNC:12033]	protein_coding
ENSSSCG00000002526	2.02212	0.769433	0.934501	9.40561	1.00079	RCOR1	RCOR1	REST corepressor 1 [Source:HGNC Symbol;Acc:HGNC:17441]	protein_coding
ENSSSCG00000002530	3.77809	7.26224	6.02614	8.53902	5.11635	CINP	CINP	cyclin dependent kinase 2 interacting protein [Source:HGNC Symbol;Acc:HGNC:23789]	protein_coding
ENSSSCG00000002533	10.3882	16.1835	8.34293	0.560368	12.3053	WDR20	WDR20	WD repeat domain 20 [Source:HGNC Symbol;Acc:HGNC:19667]	protein_coding
ENSSSCG00000002535	47.682	79.4175	88.4506	54.7641	73.8936		HSP90AA1	Heat shock protein HSP 90-alpha [Source:UniProtKB/Swiss-Prot;Acc:O02705]	protein_coding
ENSSSCG00000002540	14.929	13.1925	16.7433	7.53819	15.5561	PPP2R5C	PPP2R5C	protein phosphatase 2 regulatory subunit B'gamma [Source:HGNC Symbol;Acc:HGNC:9311]	protein_coding
ENSSSCG00000002544	9.14165	6.0993	6.51344	6.62615	5.50968	PPP1R13B	PPP1R13B	protein phosphatase 1 regulatory subunit 13B [Source:HGNC Symbol;Acc:HGNC:14950]	protein_coding
ENSSSCG00000002546	5.11145	6.74883	4.17476	1.0723	11.0958	XRCC3	XRCC3	X-ray repair cross complementing 3 [Source:HGNC Symbol;Acc:HGNC:12830]	protein_coding
ENSSSCG00000002550	11.9857	15.7315	13.2352	34.1989	5.39961				protein_coding
ENSSSCG00000002557	0.887466	1.68252	0.606655	7.9642	1.26425	NUDT14	NUDT14	nudix hydrolase 14 [Source:HGNC Symbol;Acc:HGNC:20141]	protein_coding
ENSSSCG00000002559	48.5662	38.9595	26.2751	18.6455	27.3783	CDCA4	CDCA4	cell division cycle associated 4 [Source:HGNC Symbol;Acc:HGNC:14625]	protein_coding
ENSSSCG00000002620	6.09799	15.7291	12.1265	1.08543	11.4869	EFHC1	EFHC1	EF-hand domain containing 1 [Source:HGNC Symbol;Acc:HGNC:16406]	protein_coding
ENSSSCG00000002627	5.76184	5.55167	4.92336	14.6958	5.18407	GSTA4	GSTA4	glutathione S-transferase A4 [Source:RefSeq peptide;Acc:NP_001230308]	protein_coding
ENSSSCG00000002628	28.5374	17.0425	25.6901	36.5629	19.8472	ICK	ICK	intestinal cell kinase [Source:HGNC Symbol;Acc:HGNC:21219]	protein_coding
ENSSSCG00000002629	38.2976	38.6345	29.899	35.0572	49.5886		FBXO9	Sus scrofa F-box protein 9 (FBXO9), mRNA. [Source:RefSeq mRNA;Acc:NM_001160297]	protein_coding
ENSSSCG00000002632	1.68949	2.0591	1.97983	0.606466	1.48992	SLC28A1	SLC28A1	Sus scrofa solute carrier family 28 member 1 (SLC28A1), mRNA. [Source:RefSeq mRNA;Acc:NM_214112]	protein_coding
ENSSSCG00000002633	0.560899	1.44555	0.838732	1.06963	1.03209	GAS8	GAS8	growth arrest specific 8 [Source:HGNC Symbol;Acc:HGNC:4166]	protein_coding
ENSSSCG00000002635	5.14333	1.68768	2.45488	0.873974	4.63899	SPIRE2	SPIRE2	spire type actin nucleation factor 2 [Source:HGNC Symbol;Acc:HGNC:30623]	protein_coding
ENSSSCG00000002639	70.0446	82.1259	55.8847	21.6249	74.7323	TUBB3	TUBB3	tubulin beta 3 class III [Source:HGNC Symbol;Acc:HGNC:20772]	protein_coding
ENSSSCG00000002640	1.40182	0.88337	0.936478	0.343092	1.36158	DEF8	DEF8	differentially expressed in FDCP 8 homolog [Source:HGNC Symbol;Acc:HGNC:25969]	protein_coding
ENSSSCG00000002642	0.81069	1.07835	0.554173	1.36117	0.571231	CDH15	CDH15	cadherin 15 [Source:HGNC Symbol;Acc:HGNC:1754]	protein_coding
ENSSSCG00000002650	2.67363	3.25854	3.91638	34.9618	4.98766	APRT	APRT	adenine phosphoribosyltransferase [Source:HGNC Symbol;Acc:HGNC:626]	protein_coding
ENSSSCG00000002651	10.5006	11.3945	7.71768	0.850222	11.3596	CDT1	CDT1	chromatin licensing and DNA replication factor 1 [Source:HGNC Symbol;Acc:HGNC:24576]	protein_coding
ENSSSCG00000002652	2.00799	0.62331	0.734644	0.609123	2.92766		KLHDC4	kelch domain-containing protein 4 [Source:RefSeq peptide;Acc:NP_001230769]	protein_coding
ENSSSCG00000002655	16.4465	11.781	12.9133	4.60993	11.4686		MAP1LC3B	microtubule-associated proteins 1A/1B light chain 3B [Source:RefSeq peptide;Acc:NP_001177219]	protein_coding
ENSSSCG00000002656	43.5077	19.8515	22.988	9.02732	33.1693	ZCCHC14	ZCCHC14	zinc finger CCHC-type containing 14 [Source:HGNC Symbol;Acc:HGNC:24134]	protein_coding
ENSSSCG00000002660	3.11808	2.55785	1.29676	6.84873	1.6463	MTHFSD	MTHFSD	methenyltetrahydrofolate synthetase domain containing [Source:HGNC Symbol;Acc:HGNC:25778]	protein_coding
ENSSSCG00000002664	5.28071	3.25069	3.27963	0.635715	2.09474	GSE1	GSE1	Gse1 coiled-coil protein [Source:HGNC Symbol;Acc:HGNC:28979]	protein_coding
ENSSSCG00000002667	14.5153	5.84919	9.44032	9.80917	11.3296	ZDHHC7	ZDHHC7	zinc finger DHHC-type containing 7 [Source:HGNC Symbol;Acc:HGNC:18459]	protein_coding
ENSSSCG00000002670	102.043	105.134	74.6168	34.9278	92.6429	USP10	USP10	ubiquitin specific peptidase 10 [Source:HGNC Symbol;Acc:HGNC:12608]	protein_coding
ENSSSCG00000002671	4.576	8.06096	5.49149	0.821309	10.5749	ATP2C2	ATP2C2	ATPase secretory pathway Ca2+ transporting 2 [Source:HGNC Symbol;Acc:HGNC:29103]	protein_coding
ENSSSCG00000002680	23.0109	16.6518	16.2916	6.82195	20.3659	TAF1C	TAF1C	TATA-box binding protein associated factor, RNA polymerase I subunit C [Source:HGNC Symbol;Acc:HGNC:11534]	protein_coding
ENSSSCG00000002682	1.30417	0.486781	0.646344	8.42672	0.418023	MBTPS1	MBTPS1	membrane bound transcription factor peptidase, site 1 [Source:HGNC Symbol;Acc:HGNC:15456]	protein_coding
ENSSSCG00000002689	1.51495	1.33816	1.47494	3.29584	1.52596	CMIP	CMIP	c-Maf inducing protein [Source:HGNC Symbol;Acc:HGNC:24319]	protein_coding
ENSSSCG00000002690	2.77635	0.592153	0.901483	0.93432	0.725099	GAN	GAN	gigaxonin [Source:HGNC Symbol;Acc:HGNC:4137]	protein_coding
ENSSSCG00000002697	1.22251	0.651859	0.835687	4.93693	0.943339	NUDT7	NUDT7	nudix hydrolase 7 [Source:HGNC Symbol;Acc:HGNC:8054]	protein_coding
ENSSSCG00000002701	16.9563	15.5686	11.8823	3.10962	14.8493	MON1B	MON1B	MON1 homolog B, secretory trafficking associated [Source:HGNC Symbol;Acc:HGNC:25020]	protein_coding
ENSSSCG00000002703	47.7762	28.8646	35.7525	20.3061	34.9358				protein_coding
ENSSSCG00000002704	4.49195	6.1465	4.22735	10.2711	5.71242	KARS	KARS	lysyl-tRNA synthetase [Source:HGNC Symbol;Acc:HGNC:6215]	protein_coding
ENSSSCG00000002706	2.48266	2.76071	2.34983	1.02829	2.32758	ADAT1	ADAT1	adenosine deaminase, tRNA specific 1 [Source:HGNC Symbol;Acc:HGNC:228]	protein_coding
ENSSSCG00000002707	47.3145	67.0745	68.9603	54.3189	49.7255	GABARAPL2	GABARAPL2	GABA type A receptor associated protein like 2 [Source:HGNC Symbol;Acc:HGNC:13291]	protein_coding
ENSSSCG00000002708	34.6495	38.0864	41.8517	19.4681	33.9657				protein_coding
ENSSSCG00000002714	5.78339	6.26391	7.22734	2.83832	5.49254	WDR59	WDR59	WD repeat domain 59 [Source:HGNC Symbol;Acc:HGNC:25706]	protein_coding
ENSSSCG00000002715	12.5933	9.12494	11.0378	5.88291	12.7464	RFWD3	RFWD3	ring finger and WD repeat domain 3 [Source:HGNC Symbol;Acc:HGNC:25539]	protein_coding
ENSSSCG00000002716	4.80496	5.78107	6.94816	0.331694	1.28709	MLKL	MLKL	mixed lineage kinase domain like pseudokinase [Source:HGNC Symbol;Acc:HGNC:26617]	protein_coding
ENSSSCG00000002722	21.2803	22.8275	21.0749	9.85223	17.7463	DDX19B	DDX19B	DEAD-box helicase 19B [Source:HGNC Symbol;Acc:HGNC:2742]	protein_coding
ENSSSCG00000002723	9.16216	13.7241	14.3775	14.9965	9.57701				protein_coding
ENSSSCG00000002724	2.49878	1.871	2.32595	6.01162	2.46148	PDPR	PDPR	pyruvate dehydrogenase phosphatase regulatory subunit [Source:HGNC Symbol;Acc:HGNC:30264]	protein_coding
ENSSSCG00000002729	5.5568	3.38081	3.9081	7.2883	3.75504				protein_coding
ENSSSCG00000002736	16.7719	16.329	19.4247	1.24628	22.8527	TAT	TAT	tyrosine aminotransferase [Source:HGNC Symbol;Acc:HGNC:11573]	protein_coding
ENSSSCG00000002737	1.95683	3.93683	3.64297	2.54071	2.2736	CHST4	CHST4	carbohydrate sulfotransferase 4 [Source:HGNC Symbol;Acc:HGNC:1972]	protein_coding
ENSSSCG00000002738	14.287	12.2632	15.5428	4.37801	14.975	ZNF23	ZNF23	zinc finger protein 23 [Source:HGNC Symbol;Acc:HGNC:13023]	protein_coding
ENSSSCG00000002739	14.0093	10.3855	12.1957	15.33	16.2235	PHLPP2	PHLPP2	PH domain and leucine rich repeat protein phosphatase 2 [Source:HGNC Symbol;Acc:HGNC:29149]	protein_coding
ENSSSCG00000002740	6.72142	5.79275	6.59446	21.3502	3.4902	AP1G1	AP1G1	adaptor related protein complex 1 gamma 1 subunit [Source:HGNC Symbol;Acc:HGNC:555]	protein_coding
ENSSSCG00000002743	11.3037	13.8245	12.0045	8.99682	10.24				protein_coding
ENSSSCG00000002746	25.4979	43.8347	39.2172	8.08762	36.3234	DHODH	DHODH	dihydroorotate dehydrogenase (quinone) [Source:HGNC Symbol;Acc:HGNC:2867]	protein_coding
ENSSSCG00000002748	2.12197	2.30483	1.45054	1.37531	2.53307	DHX38	DHX38	DEAH-box helicase 38 [Source:HGNC Symbol;Acc:HGNC:17211]	protein_coding
ENSSSCG00000002749	0.841533	1.67108	1.40839	0.364579	0.978346			Haptoglobin Haptoglobin alpha chain Haptoglobin beta chain [Source:UniProtKB/Swiss-Prot;Acc:Q8SPS7]	protein_coding
ENSSSCG00000002752	18.8891	7.64745	8.27803	4.29301	18.3221	ZFHX3	ZFHX3	zinc finger homeobox 3 [Source:HGNC Symbol;Acc:HGNC:777]	protein_coding
ENSSSCG00000002753	15.2349	23.8158	18.2018	6.73454	26.7263	NOB1	NOB1	NIN1/PSMD8 binding protein 1 homolog [Source:HGNC Symbol;Acc:HGNC:29540]	protein_coding
ENSSSCG00000002754	17.5008	15.5681	14.2616	4.33253	10.1935		NQO1	NAD(P)H dehydrogenase [Source:RefSeq peptide;Acc:NP_001153085]	protein_coding
ENSSSCG00000002755	0.833334	0.435632	0.452371	3.43128	0.314243	NFAT5	NFAT5	nuclear factor of activated T-cells 5 [Source:HGNC Symbol;Acc:HGNC:7774]	protein_coding
ENSSSCG00000002759	14.5808	14.4373	10.3296	3.99686	16.6422				protein_coding
ENSSSCG00000002761	3.38686	0.887116	3.16816	2.23956	2.9626				protein_coding
ENSSSCG00000002762	10.3875	7.40673	6.55773	6.90915	10.3729	TERF2	TERF2	telomeric repeat binding factor 2 [Source:HGNC Symbol;Acc:HGNC:11729]	protein_coding
ENSSSCG00000002763	2.37698	1.81793	2.068	1.35744	2.42846	PRMT7	PRMT7	protein arginine methyltransferase 7 [Source:HGNC Symbol;Acc:HGNC:25557]	protein_coding
ENSSSCG00000002768	12.9595	16.9688	15.9651	8.8689	11.7544	CENPT	CENPT	centromere protein T [Source:HGNC Symbol;Acc:HGNC:25787]	protein_coding
ENSSSCG00000002769	35.391	46.4757	31.4686	15.9199	52.4385		THAP11	THAP domain-containing protein 11 [Source:RefSeq peptide;Acc:NP_001233111]	protein_coding
ENSSSCG00000002771	10.4001	11.626	11.9735	5.89459	12.2651	EDC4	EDC4	enhancer of mRNA decapping 4 [Source:HGNC Symbol;Acc:HGNC:17157]	protein_coding
ENSSSCG00000002774	3.27033	2.24881	2.54705	4.61875	3.64049	RIPOR1	RIPOR1	RHO family interacting cell polarization regulator 1 [Source:HGNC Symbol;Acc:HGNC:25836]	protein_coding
ENSSSCG00000002776	34.2768	62.4292	43.2533	25.8894	50.6302	ATP6V0D1	ATP6V0D1	ATPase H+ transporting V0 subunit d1 [Source:HGNC Symbol;Acc:HGNC:13724]	protein_coding
ENSSSCG00000002777	140.9	161.85	176.736	0.308026	193.712		HSD11B2	corticosteroid 11-beta-dehydrogenase isozyme 2 [Source:RefSeq peptide;Acc:NP_999078]	protein_coding
ENSSSCG00000002778	6.58725	6.59677	7.31119	11.3144	5.91963	ZDHHC1	ZDHHC1	zinc finger DHHC-type containing 1 [Source:HGNC Symbol;Acc:HGNC:17916]	protein_coding
ENSSSCG00000002786	1.39459	0.771153	2.06552	6.5357	1.69236	ELMO3	ELMO3	engulfment and cell motility 3 [Source:HGNC Symbol;Acc:HGNC:17289]	protein_coding
ENSSSCG00000002787	36.9158	21.7381	35.6179	12.0899	28.2231	E2F4	E2F4	E2F transcription factor 4 [Source:HGNC Symbol;Acc:HGNC:3118]	protein_coding
ENSSSCG00000002790	0.81398	1.59993	1.08011	2.14845	1.27325				protein_coding
ENSSSCG00000002792	0.461952	2.21686	1.26313	0.41456	0.5484	HSF4	HSF4	heat shock transcription factor 4 [Source:HGNC Symbol;Acc:HGNC:5227]	protein_coding
ENSSSCG00000002793	1.07266	0.980497	1.4665	2.20027	3.41998				protein_coding
ENSSSCG00000002799	10.3233	7.59148	9.51964	6.60052	10.6285	CNOT1	CNOT1	CCR4-NOT transcription complex subunit 1 [Source:HGNC Symbol;Acc:HGNC:7877]	protein_coding
ENSSSCG00000002802	6.24857	7.80047	5.41493	1.67784	5.4437	GINS3	GINS3	DNA replication complex GINS protein PSF3 [Source:RefSeq peptide;Acc:NP_001231261]	protein_coding
ENSSSCG00000002804	2.8722	1.18929	1.92023	6.00481	1.72358	CSNK2A2	CSNK2A2	casein kinase 2 alpha 2 [Source:HGNC Symbol;Acc:HGNC:2459]	protein_coding
ENSSSCG00000002805	55.3387	80.7321	43.4024	3.55109	66.1075			cilia- and flagella-associated protein 20 [Source:RefSeq peptide;Acc:NP_001231715]	protein_coding
ENSSSCG00000002807	124.673	116.959	85.7889	10.0028	138.791		USB1	U6 snRNA phosphodiesterase [Source:RefSeq peptide;Acc:NP_001231732]	protein_coding
ENSSSCG00000002808	6.71311	5.90077	8.4548	1.46046	9.08026	ZNF319	ZNF319	zinc finger protein 319 [Source:HGNC Symbol;Acc:HGNC:13644]	protein_coding
ENSSSCG00000002813	13.7321	18.113	17.4157	6.11389	16.7316	KATNB1	KATNB1	katanin regulatory subunit B1 [Source:HGNC Symbol;Acc:HGNC:6217]	protein_coding
ENSSSCG00000002815	1.52437	4.93393	7.45876	2.37598	2.19062	ADGRG1	ADGRG1	Sus scrofa adhesion G protein-coupled receptor G1 (ADGRG1), mRNA. [Source:RefSeq mRNA;Acc:NM_001243056]	protein_coding
ENSSSCG00000002818	2.17902	3.72158	3.13316	1.12384	3.77018	PLLP	PLLP	plasmolipin [Source:HGNC Symbol;Acc:HGNC:18553]	protein_coding
ENSSSCG00000002819	19.1809	22.045	17.8796	2.85751	15.7682	ARL2BP	ARL2BP	ADP ribosylation factor like GTPase 2 binding protein [Source:HGNC Symbol;Acc:HGNC:17146]	protein_coding
ENSSSCG00000002820	18.6501	20.4249	21.6113	3.09225	25.7298	RSPRY1	RSPRY1	ring finger and SPRY domain containing 1 [Source:HGNC Symbol;Acc:HGNC:29420]	protein_coding
ENSSSCG00000002822	32.1531	19.4304	21.0687	34.8728	28.3332	AMFR	AMFR	autocrine motility factor receptor [Source:HGNC Symbol;Acc:HGNC:463]	protein_coding
ENSSSCG00000002828	15.8917	16.0753	14.9461	0.319046	13.5394	LPCAT2	LPCAT2	lysophosphatidylcholine acyltransferase 2 [Source:HGNC Symbol;Acc:HGNC:26032]	protein_coding
ENSSSCG00000002835	29.763	29.4135	21.4639	1.25857	27.7113	TOX3	TOX3	TOX high mobility group box family member 3 [Source:HGNC Symbol;Acc:HGNC:11972]	protein_coding
ENSSSCG00000002836	1.69518	0.793289	0.953438	1.03986	0.641934	SALL1	SALL1	spalt like transcription factor 1 [Source:HGNC Symbol;Acc:HGNC:10524]	protein_coding
ENSSSCG00000002841	1.76047	1.1295	2.75906	6.55064	2.99724	N4BP1	N4BP1	NEDD4 binding protein 1 [Source:HGNC Symbol;Acc:HGNC:29850]	protein_coding
ENSSSCG00000002844	1.23375	2.46546	3.39627	3.7704	2.02673				protein_coding
ENSSSCG00000002846	30.6767	33.4457	25.7203	24.7807	27.1802	DNAJA2	DNAJA2	DnaJ heat shock protein family (Hsp40) member A2 [Source:HGNC Symbol;Acc:HGNC:14884]	protein_coding
ENSSSCG00000002847	5.53187	4.16885	7.18482	1.58859	6.70719	GPT2	GPT2	glutamic--pyruvic transaminase 2 [Source:HGNC Symbol;Acc:HGNC:18062]	protein_coding
ENSSSCG00000002849	106.633	88.9398	83.2763	8.2863	101.105	SHCBP1	SHCBP1	SHC binding and spindle associated 1 [Source:HGNC Symbol;Acc:HGNC:29547]	protein_coding
ENSSSCG00000002854	24.4121	61.2007	51.141	6.89958	28.0366	POP4	POP4	POP4 homolog, ribonuclease P/MRP subunit [Source:HGNC Symbol;Acc:HGNC:30081]	protein_coding
ENSSSCG00000002855	2.86956	2.84766	1.75725	0.643792	3.17946				protein_coding
ENSSSCG00000002857	2.39334	0.8121	0.892385	0.39051	1.08483				protein_coding
ENSSSCG00000002860	88.6843	146.215	86.7899	30.7249	92.4662				protein_coding
ENSSSCG00000002864	0.835859	0.432185	1.11678	3.06863	0.559285	SLC7A10	SLC7A10	solute carrier family 7 member 10 [Source:HGNC Symbol;Acc:HGNC:11058]	protein_coding
ENSSSCG00000002865	28.6702	38.2835	31.0727	5.27772	37.0317	GPATCH1	GPATCH1	G-patch domain containing 1 [Source:HGNC Symbol;Acc:HGNC:24658]	protein_coding
ENSSSCG00000002867	3.17324	1.72863	2.33819	1.47932	1.74166	CEBPG	CEBPG	CCAAT/enhancer binding protein gamma [Source:HGNC Symbol;Acc:HGNC:1837]	protein_coding
ENSSSCG00000002869	4.33219	4.07842	2.91259	5.08398	2.70144		LSM14A	protein LSM14 homolog A [Source:RefSeq peptide;Acc:NP_001302727]	protein_coding
ENSSSCG00000002872	9.69072	5.4421	9.10018	2.74073	7.43707	KIAA0355	KIAA0355	KIAA0355 [Source:HGNC Symbol;Acc:HGNC:29016]	protein_coding
ENSSSCG00000002873	129.436	158.867	125.36	282.147	174.315		GPI	Sus scrofa glucose-6-phosphate isomerase (GPI), mRNA. [Source:RefSeq mRNA;Acc:NM_214330]	protein_coding
ENSSSCG00000002875	60.5916	73.3022	51.1707	8.87246	60.2943				protein_coding
ENSSSCG00000002876	1.95818	3.13238	3.68109	2.63594	3.71941				protein_coding
ENSSSCG00000002877	4.41641	4.76245	3.64708	0.478791	3.95503			zinc finger protein 181 [Source:RefSeq peptide;Acc:NP_001231747]	protein_coding
ENSSSCG00000002879	2.94927	3.06017	2.83339	7.86857	3.36871	GRAMD1A	GRAMD1A	GRAM domain containing 1A [Source:HGNC Symbol;Acc:HGNC:29305]	protein_coding
ENSSSCG00000002880	4.17003	8.93412	10.7474	2.73082	7.67982				protein_coding
ENSSSCG00000002884	21.3689	35.317	30.2266	43.8324	39.4026	LSR	LSR	lipolysis stimulated lipoprotein receptor [Source:HGNC Symbol;Acc:HGNC:29572]	protein_coding
ENSSSCG00000002888	2.54534	3.61922	4.29187	15.5326	1.77271	GAPDHS	GAPDHS	glyceraldehyde-3-phosphate dehydrogenase, spermatogenic [Source:HGNC Symbol;Acc:HGNC:24864]	protein_coding
ENSSSCG00000002895	2.60501	1.18772	1.10328	1.62627	2.21854				protein_coding
ENSSSCG00000002898	6.28584	12.14	10.2178	2.22086	7.47391			protein lin-37 homolog [Source:RefSeq peptide;Acc:NP_001230306]	protein_coding
ENSSSCG00000002900	3.10263	4.85279	4.33606	4.08368	5.20565				protein_coding
ENSSSCG00000002904	1.57594	0.754565	1.31912	7.79288	1.45087	HAUS5	HAUS5	HAUS augmin like complex subunit 5 [Source:HGNC Symbol;Acc:HGNC:29130]	protein_coding
ENSSSCG00000002905	48.5938	62.2687	45.4176	10.6192	52.0915	RBM42	RBM42	RNA binding motif protein 42 [Source:HGNC Symbol;Acc:HGNC:28117]	protein_coding
ENSSSCG00000002907	7.69333	10.9391	9.76674	50.442	8.2011			cytochrome c oxidase subunit 6B1 [Source:RefSeq peptide;Acc:NP_001090966]	protein_coding
ENSSSCG00000002910	2.05518	3.43366	0.632198	1.47547	2.58617	ALKBH6	ALKBH6	alkB homolog 6 [Source:HGNC Symbol;Acc:HGNC:28243]	protein_coding
ENSSSCG00000002916	5.30435	4.04842	5.67889	3.22012	3.29666	APLP1	APLP1	amyloid beta precursor like protein 1 [Source:HGNC Symbol;Acc:HGNC:597]	protein_coding
ENSSSCG00000002921	14.059	7.80767	11.1495	19.4413	12.96	CLIP3	CLIP3	CAP-Gly domain containing linker protein 3 [Source:HGNC Symbol;Acc:HGNC:24314]	protein_coding
ENSSSCG00000002923	24.0639	32.4227	44.8	16.529	33.4719	WDR62	WDR62	WD repeat-containing protein 62 [Source:RefSeq peptide;Acc:NP_001121933]	protein_coding
ENSSSCG00000002926	59.574	126.82	71.3246	39.1038	91.9797		TBCB	Sus scrofa tubulin folding cofactor B (TBCB), mRNA. [Source:RefSeq mRNA;Acc:NM_001205403]	protein_coding
ENSSSCG00000002927	0.354607	0.756323	1.21201	3.18228	0.420967	LRFN3	LRFN3	leucine rich repeat and fibronectin type III domain containing 3 [Source:HGNC Symbol;Acc:HGNC:28370]	protein_coding
ENSSSCG00000002929	0.687545	1.64973	0.763738	0.308505	0.857021	SYNE4	SYNE4	spectrin repeat containing nuclear envelope family member 4 [Source:HGNC Symbol;Acc:HGNC:26703]	protein_coding
ENSSSCG00000002933	0.708998	1.22415	1.21164	0.636261	1.17835	ZNF382	ZNF382	zinc finger protein 382 [Source:HGNC Symbol;Acc:HGNC:17409]	protein_coding
ENSSSCG00000002935	14.2336	10.8716	13.9297	3.12442	13.1936	ZNF568	ZNF568	zinc finger protein 568 [Source:HGNC Symbol;Acc:HGNC:25392]	protein_coding
ENSSSCG00000002937	2.05777	3.0841	3.21249	0.748646	1.88826	ZNF420	ZNF420	zinc finger protein 420 [Source:HGNC Symbol;Acc:HGNC:20649]	protein_coding
ENSSSCG00000002938	9.53159	6.3981	9.29385	6.513	8.13324	ZNF585A	ZNF585A	zinc finger protein 585A [Source:HGNC Symbol;Acc:HGNC:26305]	protein_coding
ENSSSCG00000002950	17.4508	12.272	13.0076	1.9257	16.3784	SIPA1L3	SIPA1L3	signal induced proliferation associated 1 like 3 [Source:HGNC Symbol;Acc:HGNC:23801]	protein_coding
ENSSSCG00000002952	23.6544	31.6766	28.0617	16.1735	30.0125	YIF1B	YIF1B	protein YIF1B [Source:RefSeq peptide;Acc:NP_001231935]	protein_coding
ENSSSCG00000002954	11.8807	11.5725	10.6154	36.7709	7.90716	SPINT2	SPINT2	serine peptidase inhibitor, Kunitz type 2 [Source:HGNC Symbol;Acc:HGNC:11247]	protein_coding
ENSSSCG00000002959	4.50268	7.0426	4.83678	2.309	6.96417	FAM98C	FAM98C	family with sequence similarity 98 member C [Source:HGNC Symbol;Acc:HGNC:27119]	protein_coding
ENSSSCG00000002963	15.337	18.7854	22.3926	27.3775	14.7636	EIF3K	EIF3K	eukaryotic translation initiation factor 3 subunit K [Source:HGNC Symbol;Acc:HGNC:24656]	protein_coding
ENSSSCG00000002965	2.37953	2.56087	2.70106	2.74274	3.37943	ACTN4	ACTN4	actinin alpha 4 [Source:HGNC Symbol;Acc:HGNC:166]	protein_coding
ENSSSCG00000002972	11.6572	16.1233	18.6176	29.672	11.3226				protein_coding
ENSSSCG00000002988	0.618086	1.02533	0.89197	0.308154	0.668531	ZNF546	ZNF546	zinc finger protein 546 [Source:HGNC Symbol;Acc:HGNC:28671]	protein_coding
ENSSSCG00000002990	174.244	348.341	225.703	1.03784	191.933	CNTD2	CNTD2	cyclin N-terminal domain containing 2 [Source:HGNC Symbol;Acc:HGNC:25805]	protein_coding
ENSSSCG00000002993	2.816	0.800813	1.8993	10.2432	0.89146		CYP2A19	cytochrome P450 2A19 [Source:RefSeq peptide;Acc:NP_999582]	protein_coding
ENSSSCG00000002995	1.74691	1.86294	2.38831	12.2802	2.2812				protein_coding
ENSSSCG00000002996	3.40597	3.51114	2.73571	9.62815	2.26428				protein_coding
ENSSSCG00000002998	148.105	137.511	124.306	154.564	141.868		SNRPA	Sus scrofa small nuclear ribonucleoprotein polypeptide A (SNRPA), mRNA. [Source:RefSeq mRNA;Acc:NM_001077222]	protein_coding
ENSSSCG00000003013	0.80172	3.53389	1.53451	6.33135	2.28421	B9D2	B9D2	B9 protein domain 2 [Source:HGNC Symbol;Acc:HGNC:28636]	protein_coding
ENSSSCG00000003015	2.05418	3.53575	2.06935	3.88093	3.49104	EXOSC5	EXOSC5	exosome component 5 [Source:HGNC Symbol;Acc:HGNC:24662]	protein_coding
ENSSSCG00000003016	16.2489	16.0661	13.1919	4.49828	12.2185	CCDC97	CCDC97	coiled-coil domain containing 97 [Source:HGNC Symbol;Acc:HGNC:28289]	protein_coding
ENSSSCG00000003018	3.01921	3.14821	2.16707	0.451579	3.44085	LIPE	LIPE	Sus scrofa lipase E, hormone sensitive type (LIPE), mRNA. [Source:RefSeq mRNA;Acc:NM_214315]	protein_coding
ENSSSCG00000003022	7.41451	6.32561	10.1368	1.38863	7.47026	TMEM145	TMEM145	transmembrane protein 145 [Source:HGNC Symbol;Acc:HGNC:26912]	protein_coding
ENSSSCG00000003024	10.7696	12.7079	9.25347	0.805393	9.58872	PRR19	PRR19	proline rich 19 [Source:HGNC Symbol;Acc:HGNC:33728]	protein_coding
ENSSSCG00000003030	2.76725	1.23664	0.792688	3.07464	1.56434	CIC	CIC	capicua transcriptional repressor [Source:HGNC Symbol;Acc:HGNC:14214]	protein_coding
ENSSSCG00000003035	2.3993	0.637098	0.47425	2.12721	1.94919	GSK3A	GSK3A	glycogen synthase kinase 3 alpha [Source:RefSeq peptide;Acc:NP_001302637]	protein_coding
ENSSSCG00000003037	40.4588	32.8036	34.3577	11.4303	30.8638	ZNF574	ZNF574	zinc finger protein 574 [Source:HGNC Symbol;Acc:HGNC:26166]	protein_coding
ENSSSCG00000003038	1.1278	0.72163	0.655303	7.9956	0.321326	GRIK5	GRIK5	glutamate ionotropic receptor kainate type subunit 5 [Source:HGNC Symbol;Acc:HGNC:4583]	protein_coding
ENSSSCG00000003040	0.803229	1.11039	1.46419	1.28147	0.932354	ARHGEF1	ARHGEF1	Rho guanine nucleotide exchange factor 1 [Source:HGNC Symbol;Acc:HGNC:681]	protein_coding
ENSSSCG00000003042	3.79562	2.94759	2.7942	29.1363	1.24779				protein_coding
ENSSSCG00000003045	1.10105	1.02837	1.60862	2.55741	1.72229	ATP1A3	ATP1A3	sodium/potassium-transporting ATPase subunit alpha-3 [Source:RefSeq peptide;Acc:NP_001165224]	protein_coding
ENSSSCG00000003046	9.40714	9.08559	11.2838	98.119	7.75408	RABAC1	RABAC1	prenylated Rab acceptor protein 1 [Source:RefSeq peptide;Acc:NP_001026965]	protein_coding
ENSSSCG00000003055	8.83992	8.68058	8.51334	15.6031	11.3407	XRCC1	XRCC1	X-ray repair cross complementing 1 [Source:HGNC Symbol;Acc:HGNC:12828]	protein_coding
ENSSSCG00000003063	0.604356	0.9023	1.44594	1.57283	0.760501	PHLDB3	PHLDB3	pleckstrin homology like domain family B member 3 [Source:HGNC Symbol;Acc:HGNC:30499]	protein_coding
ENSSSCG00000003064	4.47925	8.12053	9.95127	49.4426	11.2731	ETHE1	ETHE1	ETHE1, persulfide dioxygenase [Source:HGNC Symbol;Acc:HGNC:23287]	protein_coding
ENSSSCG00000003068	1.20139	1.33943	0.765256	0.588077	0.674213	SMG9	SMG9	SMG9, nonsense mediated mRNA decay factor [Source:HGNC Symbol;Acc:HGNC:25763]	protein_coding
ENSSSCG00000003069	2.19105	3.56051	1.28379	1.3483	1.81332		KCNN4	intermediate conductance calcium-activated potassium channel protein 4 [Source:RefSeq peptide;Acc:NP_999183]	protein_coding
ENSSSCG00000003070	3.36748	6.47636	5.78437	2.55708	4.69468	ZNF233	ZNF233	zinc finger protein 233 [Source:HGNC Symbol;Acc:HGNC:30946]	protein_coding
ENSSSCG00000003071	5.33531	5.83943	7.96607	1.38599	5.53369	ZNF404	ZNF404	zinc finger protein 404 [Source:HGNC Symbol;Acc:HGNC:19417]	protein_coding
ENSSSCG00000003072	6.31534	6.83244	6.8322	4.92821	6.02382	ZNF283	ZNF283	zinc finger protein 283 [Source:HGNC Symbol;Acc:HGNC:13077]	protein_coding
ENSSSCG00000003076	15.6439	27.9216	18.3964	1.57079	21.0909	ZNF226	ZNF226	zinc finger protein 226 [Source:HGNC Symbol;Acc:HGNC:13019]	protein_coding
ENSSSCG00000003077	1.96035	2.22123	1.80071	0.549762	1.54178	ZNF112	ZNF112	zinc finger protein 112 [Source:HGNC Symbol;Acc:HGNC:12892]	protein_coding
ENSSSCG00000003085	27.7447	26.8868	32.3877	36.6198	32.1463	CLPTM1	CLPTM1	CLPTM1, transmembrane protein [Source:HGNC Symbol;Acc:HGNC:2087]	protein_coding
ENSSSCG00000003089	14.7219	18.8262	12.9389	4.80421	12.075	TOMM40	TOMM40	mitochondrial import receptor subunit TOM40 homolog [Source:RefSeq peptide;Acc:NP_001302677]	protein_coding
ENSSSCG00000003091	9.45619	5.51276	4.26629	3.05499	5.79251	IRF2BP1	IRF2BP1	interferon regulatory factor 2 binding protein 1 [Source:HGNC Symbol;Acc:HGNC:21728]	protein_coding
ENSSSCG00000003093	27.4974	24.9546	26.4194	34.2666	34.318	SYMPK	SYMPK	symplekin [Source:HGNC Symbol;Acc:HGNC:22935]	protein_coding
ENSSSCG00000003098	31.1205	46.3044	22.0964	13.3967	50.8217	PPP5C	PPP5C	protein phosphatase 5 catalytic subunit [Source:HGNC Symbol;Acc:HGNC:9322]	protein_coding
ENSSSCG00000003100	0.921513	0.774268	0.744462	1.05251	0.994512	CCDC61	CCDC61	coiled-coil domain containing 61 [Source:HGNC Symbol;Acc:HGNC:33629]	protein_coding
ENSSSCG00000003103	0.48203	0.979141	0.517796	1.05055	0.42509	FKRP	FKRP	fukutin related protein [Source:HGNC Symbol;Acc:HGNC:17997]	protein_coding
ENSSSCG00000003104	0.896575	1.05174	0.858035	2.25287	0.361882	STRN4	STRN4	striatin 4 [Source:HGNC Symbol;Acc:HGNC:15721]	protein_coding
ENSSSCG00000003105	124.627	113.889	89.3311	0.313428	136.022	SLC1A5	SLC1A5	solute carrier family 1 member 5 [Source:HGNC Symbol;Acc:HGNC:10943]	protein_coding
ENSSSCG00000003106	2.31895	1.8637	3.17038	3.07633	1.2448	AP2S1	AP2S1	Sus scrofa adaptor related protein complex 2 sigma 1 subunit (AP2S1), transcript variant 2, mRNA. [Source:RefSeq mRNA;Acc:NM_001244453]	protein_coding
ENSSSCG00000003107	7.96486	5.62338	7.78343	4.42401	6.52487	ARHGAP35	ARHGAP35	Rho GTPase activating protein 35 [Source:HGNC Symbol;Acc:HGNC:4591]	protein_coding
ENSSSCG00000003109	25.4385	21.5304	13.9114	3.91351	9.66369	TMEM160	TMEM160	transmembrane protein 160 [Source:HGNC Symbol;Acc:HGNC:26042]	protein_coding
ENSSSCG00000003110	1.37585	1.34919	0.77835	1.61789	1.01379	ZC3H4	ZC3H4	zinc finger CCCH-type containing 4 [Source:HGNC Symbol;Acc:HGNC:17808]	protein_coding
ENSSSCG00000003111	140.847	94.5252	154.91	127.185	125.286	SAE1	SAE1	SUMO1 activating enzyme subunit 1 [Source:HGNC Symbol;Acc:HGNC:30660]	protein_coding
ENSSSCG00000003120	25.1213	32.0653	43.76	24.8943	27.4505	NAPA	NAPA	Sus scrofa NSF attachment protein alpha (NAPA), mRNA. [Source:RefSeq mRNA;Acc:NM_001244384]	protein_coding
ENSSSCG00000003121	2.92005	2.76801	3.06067	5.41566	2.44966	KPTN	KPTN	kaptin, actin binding protein [Source:HGNC Symbol;Acc:HGNC:6404]	protein_coding
ENSSSCG00000003128	337.3	440.233	365.429	16.8664	439.303	LIG1	LIG1	DNA ligase 1 [Source:HGNC Symbol;Acc:HGNC:6598]	protein_coding
ENSSSCG00000003132	3.7792	3.44614	2.41491	20.9388	3.55013	KDELR1	KDELR1	KDEL endoplasmic reticulum protein retention receptor 1 [Source:HGNC Symbol;Acc:HGNC:6304]	protein_coding
ENSSSCG00000003134	22.6421	23.4457	20.2911	6.02911	30.1232	GRWD1	GRWD1	glutamate rich WD repeat containing 1 [Source:HGNC Symbol;Acc:HGNC:21270]	protein_coding
ENSSSCG00000003136	22.4633	31.8922	17.0306	6.84177	26.9903			cytohesin-2 [Source:RefSeq peptide;Acc:NP_001137592]	protein_coding
ENSSSCG00000003139	2.27817	1.70273	4.43236	2.51625	2.38551	BCAT2	BCAT2	branched chain amino acid transaminase 2 [Source:HGNC Symbol;Acc:HGNC:977]	protein_coding
ENSSSCG00000003148	1.65001	0.987851	0.890459	4.05253	0.86599	DBP	DBP	D-box binding PAR bZIP transcription factor [Source:HGNC Symbol;Acc:HGNC:2697]	protein_coding
ENSSSCG00000003149	0.740403	1.12798	1.30147	3.2273	2.81267	TULP2	TULP2	tubby like protein 2 [Source:HGNC Symbol;Acc:HGNC:12424]	protein_coding
ENSSSCG00000003150	1.70087	2.44725	5.12133	11.5568	2.84606	NUCB1	NUCB1	nucleobindin-1 precursor [Source:RefSeq peptide;Acc:NP_001231417]	protein_coding
ENSSSCG00000003152	17.5822	16.367	14.8147	9.91357	17.639	RUVBL2	RUVBL2	ruvB-like 2 [Source:RefSeq peptide;Acc:NP_001230796]	protein_coding
ENSSSCG00000003153	116.579	187.942	190.821	219.797	191.468		FTL	Sus scrofa ferritin light chain (FTL), mRNA. [Source:RefSeq mRNA;Acc:NM_001244131]	protein_coding
ENSSSCG00000003154	2.7176	3.5232	4.09006	5.04155	3.54607		GYS1	glycogen [Source:RefSeq peptide;Acc:NP_001182437]	protein_coding
ENSSSCG00000003155	4.74914	5.27302	4.58908	14.8378	4.46855	PPP1R15A	PPP1R15A	protein phosphatase 1 regulatory subunit 15A [Source:HGNC Symbol;Acc:HGNC:14375]	protein_coding
ENSSSCG00000003157	5.9804	10.8951	14.3083	17.4423	9.49566		LIN7B	Sus scrofa lin-7 homolog B, crumbs cell polarity complex component (LIN7B), mRNA. [Source:RefSeq mRNA;Acc:NM_001244232]	protein_coding
ENSSSCG00000003158	0.881963	0.522526	0.803858	1.58296	3.49004		DHDH	Trans-1,2-dihydrobenzene-1,2-diol dehydrogenase [Source:UniProtKB/Swiss-Prot;Acc:Q9TV69]	protein_coding
ENSSSCG00000003165	28.8814	28.0981	28.2389	292.084	19.9136	RPS11	RPS11	40S ribosomal protein S11 [Source:RefSeq peptide;Acc:NP_001230999]	protein_coding
ENSSSCG00000003167	0.418025	0.495325	0.571509	3.25121	0.397003	FLT3LG	FLT3LG	fms related tyrosine kinase 3 ligand [Source:HGNC Symbol;Acc:HGNC:3766]	protein_coding
ENSSSCG00000003169	5.53567	6.20768	9.0896	5.4287	4.8508	PIH1D1	PIH1D1	PIH1 domain-containing protein 1 [Source:RefSeq peptide;Acc:NP_001231907]	protein_coding
ENSSSCG00000003170	8.15537	10.6033	12.7534	9.42408	9.86722	SLC17A7	SLC17A7	solute carrier family 17 member 7 [Source:HGNC Symbol;Acc:HGNC:16704]	protein_coding
ENSSSCG00000003172	4.52021	3.74925	2.13352	2.70432	2.75971	CCDC155	CCDC155	coiled-coil domain containing 155 [Source:HGNC Symbol;Acc:HGNC:26520]	protein_coding
ENSSSCG00000003177	9.22928	9.4778	8.99611	6.4419	7.71008	BCL2L12	BCL2L12	BCL2 like 12 [Source:HGNC Symbol;Acc:HGNC:13787]	protein_coding
ENSSSCG00000003189	4.14994	3.92403	3.82971	3.12833	3.60623	PRMT1	PRMT1	protein arginine methyltransferase 1 [Source:HGNC Symbol;Acc:HGNC:5187]	protein_coding
ENSSSCG00000003193	2.40779	2.0994	1.89436	3.42463	2.93389	TBC1D17	TBC1D17	TBC1 domain family member 17 [Source:HGNC Symbol;Acc:HGNC:25699]	protein_coding
ENSSSCG00000003194	14.9484	21.9998	16.662	1.7089	14.2871	AKT1S1	AKT1S1	AKT1 substrate 1 [Source:HGNC Symbol;Acc:HGNC:28426]	protein_coding
ENSSSCG00000003195	5.72519	14.1668	12.3339	2.31314	10.2508	PNKP	PNKP	polynucleotide kinase 3'-phosphatase [Source:HGNC Symbol;Acc:HGNC:9154]	protein_coding
ENSSSCG00000003196	6.34389	2.3453	3.12233	7.28713	4.0969	PTOV1	PTOV1	prostate tumor overexpressed 1 [Source:HGNC Symbol;Acc:HGNC:9632]	protein_coding
ENSSSCG00000003197	7.7966	5.65611	7.43244	7.13953	7.30376				protein_coding
ENSSSCG00000003198	0.439286	1.00386	0.664923	1.46425	0.849289	FUZ	FUZ	fuzzy planar cell polarity protein [Source:HGNC Symbol;Acc:HGNC:26219]	protein_coding
ENSSSCG00000003199	5.99569	3.41815	4.33053	11.1673	5.9359	AP2A1	AP2A1	adaptor related protein complex 2 alpha 1 subunit [Source:HGNC Symbol;Acc:HGNC:561]	protein_coding
ENSSSCG00000003201	1.15832	0.711213	0.611852	1.03949	0.500032	ATF5	ATF5	activating transcription factor 5 [Source:HGNC Symbol;Acc:HGNC:790]	protein_coding
ENSSSCG00000003204	1.07498	1.0554	1.25972	0.367503	0.583381	VRK3	VRK3	vaccinia related kinase 3 [Source:HGNC Symbol;Acc:HGNC:18996]	protein_coding
ENSSSCG00000003211	18.0536	23.6123	15.0036	9.82479	18.1454	NR1H2	NR1H2	nuclear receptor subfamily 1 group H member 2 [Source:HGNC Symbol;Acc:HGNC:7965]	protein_coding
ENSSSCG00000003214	1.01669	1.83224	1.72939	0.551673	1.13397	KCNC3	KCNC3	potassium voltage-gated channel subfamily C member 3 [Source:HGNC Symbol;Acc:HGNC:6235]	protein_coding
ENSSSCG00000003216	4.29814	5.20612	3.8631	4.71435	5.80172	POLD1	POLD1	DNA polymerase delta 1, catalytic subunit [Source:HGNC Symbol;Acc:HGNC:9175]	protein_coding
ENSSSCG00000003219	6.43241	18.2925	12.3118	5.5416	10.8739	FAM71E1	FAM71E1	family with sequence similarity 71 member E1 [Source:HGNC Symbol;Acc:HGNC:25107]	protein_coding
ENSSSCG00000003229	12.0186	19.6644	17.4443	58.804	17.4341	ETFB	ETFB	Electron transfer flavoprotein subunit beta [Source:UniProtKB/Swiss-Prot;Acc:Q6UAQ8]	protein_coding
ENSSSCG00000003233	0.971924	1.55473	1.21805	3.05275	0.423063	ZNF175	ZNF175	zinc finger protein 175 [Source:HGNC Symbol;Acc:HGNC:12964]	protein_coding
ENSSSCG00000003240	0.453019	1.14515	1.20429	0.451716	0.334629	ZNF84	ZNF84	zinc finger protein 84 [Source:HGNC Symbol;Acc:HGNC:13159]	protein_coding
ENSSSCG00000003241	5.50131	3.07305	2.14891	1.41055	2.76782	ZNF614	ZNF614	zinc finger protein 614 [Source:HGNC Symbol;Acc:HGNC:24722]	protein_coding
ENSSSCG00000003253	10.2591	7.64474	8.66303	219.679	6.22625				protein_coding
ENSSSCG00000003256	1.5402	1.30792	0.818883	0.84467	1.23927	PRKCG	PRKCG	protein kinase C gamma [Source:HGNC Symbol;Acc:HGNC:9402]	protein_coding
ENSSSCG00000003263	1.12189	0.757729	1.43795	0.402719	1.74471	PRPF31	PRPF31	pre-mRNA processing factor 31 [Source:HGNC Symbol;Acc:HGNC:15446]	protein_coding
ENSSSCG00000003264	7.74493	5.83796	6.92085	1.50731	10.3907	CNOT3	CNOT3	CCR4-NOT transcription complex subunit 3 [Source:HGNC Symbol;Acc:HGNC:7879]	protein_coding
ENSSSCG00000003265	4.17332	5.6184	2.24582	2.23117	2.65635	LENG1	LENG1	leukocyte receptor cluster member 1 [Source:HGNC Symbol;Acc:HGNC:15502]	protein_coding
ENSSSCG00000003266	8.53045	11.0769	12.4818	10.6289	9.84227	TMC4	TMC4	transmembrane channel like 4 [Source:HGNC Symbol;Acc:HGNC:22998]	protein_coding
ENSSSCG00000003267	3.17386	2.29985	2.58682	3.28644	1.85492	MBOAT7	MBOAT7	membrane bound O-acyltransferase domain containing 7 [Source:HGNC Symbol;Acc:HGNC:15505]	protein_coding
ENSSSCG00000003268	0.997589	0.911875	0.876771	2.11022	1.01509	TSEN34	TSEN34	tRNA splicing endonuclease subunit 34 [Source:HGNC Symbol;Acc:HGNC:15506]	protein_coding
ENSSSCG00000003277	132.18	117.308	115.158	0.535529	87.8729				protein_coding
ENSSSCG00000003278	1.52463	0.433574	1.09432	3.69419	0.32579			Sus scrofa leukocyte immunoglobulin-like receptor subfamily B member 3-like (LOC100511639), transcript variant 1, mRNA. [Source:RefSeq mRNA;Acc:NM_001243872]	protein_coding
ENSSSCG00000003288	12.1705	16.6397	11.9887	0.78414	12.418	HSPBP1	HSPBP1	HSPA (Hsp70) binding protein 1 [Source:HGNC Symbol;Acc:HGNC:24989]	protein_coding
ENSSSCG00000003289	2.36629	7.06573	3.34295	5.66276	3.74549	ISOC2	ISOC2	isochorismatase domain containing 2 [Source:HGNC Symbol;Acc:HGNC:26278]	protein_coding
ENSSSCG00000003301	3.76745	1.16067	1.75983	7.55078	1.93807	PPP6R1	PPP6R1	protein phosphatase 6 regulatory subunit 1 [Source:HGNC Symbol;Acc:HGNC:29195]	protein_coding
ENSSSCG00000003303	3.0995	1.88879	2.42144	10.6493	1.09335				protein_coding
ENSSSCG00000003311	11.646	4.82985	4.80978	4.3547	7.37358	PMM2	PMM2	phosphomannomutase 2 [Source:HGNC Symbol;Acc:HGNC:9115]	protein_coding
ENSSSCG00000003315	71.3151	56.8632	70.9485	0.480112	44.8899	NLRP8	NLRP8	NLR family pyrin domain containing 8 [Source:HGNC Symbol;Acc:HGNC:22940]	protein_coding
ENSSSCG00000003324	1.72642	2.41016	2.16718	0.619723	1.43092				protein_coding
ENSSSCG00000003329	1.14144	0.302325	1.14745	4.94092	1.04152	ACAP3	ACAP3	ArfGAP with coiled-coil, ankyrin repeat and PH domains 3 [Source:HGNC Symbol;Acc:HGNC:16754]	protein_coding
ENSSSCG00000003334	33.7058	39.1459	34.7369	16.6248	37.6921	UBE2J2	UBE2J2	ubiquitin conjugating enzyme E2 J2 [Source:HGNC Symbol;Acc:HGNC:19268]	protein_coding
ENSSSCG00000003338	16.921	32.7586	30.6078	2.56978	18.2333	PUSL1	PUSL1	pseudouridylate synthase-like 1 [Source:HGNC Symbol;Acc:HGNC:26914]	protein_coding
ENSSSCG00000003341	5.52271	6.75122	5.50055	0.583074	5.85016		TAS1R3	taste receptor type 1 member 3 precursor [Source:RefSeq peptide;Acc:NP_001106759]	protein_coding
ENSSSCG00000003348	20.1313	29.0456	22.8971	14.1188	22.4125	SSU72	SSU72	SSU72 homolog, RNA polymerase II CTD phosphatase [Source:HGNC Symbol;Acc:HGNC:25016]	protein_coding
ENSSSCG00000003352	5.91564	7.95922	8.21809	6.73584	6.43369				protein_coding
ENSSSCG00000003353	1.01622	0.963306	1.74557	1.07565	0.903246	SLC35E2B	SLC35E2B	solute carrier family 35 member E2B [Source:HGNC Symbol;Acc:HGNC:33941]	protein_coding
ENSSSCG00000003354	1.42681	0.507196	0.731507	7.68261	0.868084	CCNL2	CCNL2	cyclin L2 [Source:HGNC Symbol;Acc:HGNC:20570]	protein_coding
ENSSSCG00000003359	6.71887	6.44865	7.07306	3.97952	5.67907		TPRG1L	tumor protein p63-regulated gene 1-like protein isoform 1 [Source:RefSeq peptide;Acc:NP_001231284]	protein_coding
ENSSSCG00000003362	0.864586	0.567394	1.15172	0.557047	0.84216	CEP104	CEP104	centrosomal protein 104 [Source:HGNC Symbol;Acc:HGNC:24866]	protein_coding
ENSSSCG00000003369	3.85166	3.66699	2.12923	0.901699	3.41939		ICMT	Sus scrofa isoprenylcysteine carboxyl methyltransferase (ICMT), mRNA. [Source:RefSeq mRNA;Acc:NM_001244481]	protein_coding
ENSSSCG00000003377	2.3708	3.37104	2.90597	3.81497	2.44568	ACOT7	ACOT7	acyl-CoA thioesterase 7 [Source:HGNC Symbol;Acc:HGNC:24157]	protein_coding
ENSSSCG00000003379	25.6933	19.944	19.2425	16.9378	31.1077	KLHL21	KLHL21	kelch like family member 21 [Source:HGNC Symbol;Acc:HGNC:29041]	protein_coding
ENSSSCG00000003383	5.19438	6.48873	4.45352	1.21146	6.49393	ZBTB48	ZBTB48	zinc finger and BTB domain containing 48 [Source:HGNC Symbol;Acc:HGNC:4930]	protein_coding
ENSSSCG00000003384	24.7794	42.2911	31.7162	19.004	40.0834	DNAJC11	DNAJC11	DnaJ heat shock protein family (Hsp40) member C11 [Source:HGNC Symbol;Acc:HGNC:25570]	protein_coding
ENSSSCG00000003385	14.6793	20.1528	18.9321	40.7531	13.2544		PARK7	protein deglycase DJ-1 [Source:RefSeq peptide;Acc:NP_001072131]	protein_coding
ENSSSCG00000003393	17.8553	12.1725	13.9054	6.87766	10.4338	TMEM201	TMEM201	transmembrane protein 201 [Source:HGNC Symbol;Acc:HGNC:33719]	protein_coding
ENSSSCG00000003396	1.13894	0.513865	0.598889	2.71248	1.12326	CLSTN1	CLSTN1	calsyntenin 1 [Source:HGNC Symbol;Acc:HGNC:17447]	protein_coding
ENSSSCG00000003398	5.92603	3.32411	4.79421	11.5632	4.29846	UBE4B	UBE4B	ubiquitination factor E4B [Source:HGNC Symbol;Acc:HGNC:12500]	protein_coding
ENSSSCG00000003400	2.44341	5.00296	3.54096	2.36815	4.68746	NMNAT1	NMNAT1	nicotinamide nucleotide adenylyltransferase 1 [Source:HGNC Symbol;Acc:HGNC:17877]	protein_coding
ENSSSCG00000003401	5.1747	2.71696	6.82467	6.49807	5.16627	KIF1B	KIF1B	kinesin family member 1B [Source:HGNC Symbol;Acc:HGNC:16636]	protein_coding
ENSSSCG00000003402	240.218	294.47	258.666	104.502	241.382	PGD	PGD	phosphogluconate dehydrogenase [Source:HGNC Symbol;Acc:HGNC:8891]	protein_coding
ENSSSCG00000003403	3.02307	5.11373	3.63421	3.74198	2.47503	CENPS	CENPS	centromere protein S [Source:RefSeq peptide;Acc:NP_001191864]	protein_coding
ENSSSCG00000003404	2.37709	0.876292	1.44439	5.05653	0.877935	DFFA	DFFA	DNA fragmentation factor subunit alpha [Source:HGNC Symbol;Acc:HGNC:2772]	protein_coding
ENSSSCG00000003405	3.28187	0.630606	3.27419	2.06959	1.43205	PEX14	PEX14	peroxisomal biogenesis factor 14 [Source:HGNC Symbol;Acc:HGNC:8856]	protein_coding
ENSSSCG00000003412	26.3027	37.2803	27.9128	23.2421	36.9269	EXOSC10	EXOSC10	exosome component 10 [Source:HGNC Symbol;Acc:HGNC:9138]	protein_coding
ENSSSCG00000003413	10.0241	9.45502	9.7815	3.21374	7.67412	MTOR	MTOR	mechanistic target of rapamycin [Source:HGNC Symbol;Acc:HGNC:3942]	protein_coding
ENSSSCG00000003419	86.6097	153.821	141.73	2.17273	124.426	MAD2L2	MAD2L2	mitotic arrest deficient 2 like 2 [Source:HGNC Symbol;Acc:HGNC:6764]	protein_coding
ENSSSCG00000003428	5.21847	5.54162	7.05924	0.474238	4.73646	MTHFR	MTHFR	methylenetetrahydrofolate reductase [Source:HGNC Symbol;Acc:HGNC:7436]	protein_coding
ENSSSCG00000003429	3.22133	7.09555	8.04139	13.3702	3.85148	CLCN6	CLCN6	chloride voltage-gated channel 6 [Source:HGNC Symbol;Acc:HGNC:2024]	protein_coding
ENSSSCG00000003432	2.03233	0.804744	0.685837	4.47877	1.2216	KIAA2013	KIAA2013	KIAA2013 [Source:HGNC Symbol;Acc:HGNC:28513]	protein_coding
ENSSSCG00000003434	1.82872	1.73892	2.25014	0.697471	2.45316	MFN2	MFN2	mitofusin 2 [Source:HGNC Symbol;Acc:HGNC:16877]	protein_coding
ENSSSCG00000003435	3.94915	7.50882	5.33635	3.13191	4.79721	MIIP	MIIP	migration and invasion-inhibitory protein [Source:RefSeq peptide;Acc:NP_001231633]	protein_coding
ENSSSCG00000003438	1.22072	0.403253	1.01147	3.69588	0.726044	VPS13D	VPS13D	vacuolar protein sorting 13 homolog D [Source:HGNC Symbol;Acc:HGNC:23595]	protein_coding
ENSSSCG00000003448	15.4337	35.137	23.1156	3.11245	27.4212	NGDN	NGDN	neuroguidin [Source:HGNC Symbol;Acc:HGNC:20271]	protein_coding
ENSSSCG00000003453	73.9678	53.9282	68.1813	13.1631	53.1337				protein_coding
ENSSSCG00000003458	1.82444	1.00884	1.61668	0.727674	1.02678	EFHD2	EFHD2	EF-hand domain family member D2 [Source:HGNC Symbol;Acc:HGNC:28670]	protein_coding
ENSSSCG00000003460	0.749536	0.658267	0.391811	3.08623	0.607159	CASP9	CASP9	caspase 9 [Source:HGNC Symbol;Acc:HGNC:1511]	protein_coding
ENSSSCG00000003463	18.1898	24.0477	21.1661	0.366824	19.3616	AGMAT	AGMAT	agmatinase [Source:HGNC Symbol;Acc:HGNC:18407]	protein_coding
ENSSSCG00000003464	21.7208	22.6759	24.9774	8.10764	26.6326	DNAJC16	DNAJC16	DnaJ heat shock protein family (Hsp40) member C16 [Source:HGNC Symbol;Acc:HGNC:29157]	protein_coding
ENSSSCG00000003465	0.784397	0.3585	0.765999	1.10617	1.09082	FBLIM1	FBLIM1	filamin binding LIM protein 1 [Source:HGNC Symbol;Acc:HGNC:24686]	protein_coding
ENSSSCG00000003468	2.09188	1.7923	3.95992	4.33218	1.77019	PLEKHM2	PLEKHM2	pleckstrin homology and RUN domain containing M2 [Source:HGNC Symbol;Acc:HGNC:29131]	protein_coding
ENSSSCG00000003471	2.85999	1.50683	1.36154	2.88741	1.66122	EPHA2	EPHA2	EPH receptor A2 [Source:HGNC Symbol;Acc:HGNC:3386]	protein_coding
ENSSSCG00000003477	5.62436	6.71771	8.71467	3.6341	5.84005	NECAP2	NECAP2	NECAP endocytosis associated 2 [Source:HGNC Symbol;Acc:HGNC:25528]	protein_coding
ENSSSCG00000003484	404.851	373.274	465.775	0.377996	382.391	PADI6	PADI6	peptidyl arginine deiminase 6 [Source:HGNC Symbol;Acc:HGNC:20449]	protein_coding
ENSSSCG00000003488	17.9377	10.9841	13.7581	41.0103	14.5665	UBR4	UBR4	ubiquitin protein ligase E3 component n-recognin 4 [Source:HGNC Symbol;Acc:HGNC:30313]	protein_coding
ENSSSCG00000003489	1.4597	1.2573	1.727	12.6964	1.213	EMC1	EMC1	ER membrane protein complex subunit 1 [Source:HGNC Symbol;Acc:HGNC:28957]	protein_coding
ENSSSCG00000003491	41.489	60.5329	35.7631	57.8947	42.65		AKR7A2	Sus scrofa aldo-keto reductase family 7 member A2 (AKR7A2), mRNA. [Source:RefSeq mRNA;Acc:NM_001243822]	protein_coding
ENSSSCG00000003493	16.0894	20.1164	19.1049	30.1222	21.7019	CAPZB	CAPZB	F-actin-capping protein subunit beta [Source:RefSeq peptide;Acc:NP_001106915]	protein_coding
ENSSSCG00000003505	4.79919	12.2831	10.0388	73.9054	8.88779		DDOST	Sus scrofa dolichyl-diphosphooligosaccharide--protein glycosyltransferase non-catalytic subunit (DDOST), mRNA. [Source:RefSeq mRNA;Acc:NM_214188]	protein_coding
ENSSSCG00000003506	5.35023	10.8242	8.51116	14.3448	6.93171	PINK1	PINK1	PTEN induced putative kinase 1 [Source:HGNC Symbol;Acc:HGNC:14581]	protein_coding
ENSSSCG00000003508	6.00104	6.05059	5.55662	12.0437	6.3728	KIF17	KIF17	kinesin family member 17 [Source:HGNC Symbol;Acc:HGNC:19167]	protein_coding
ENSSSCG00000003511	14.4704	11.5492	14.0694	7.71368	17.4686	HP1BP3	HP1BP3	heterochromatin protein 1 binding protein 3 [Source:HGNC Symbol;Acc:HGNC:24973]	protein_coding
ENSSSCG00000003512	1.30477	0.6422	0.94337	4.32336	1.31064	EIF4G3	EIF4G3	eukaryotic translation initiation factor 4 gamma 3 [Source:HGNC Symbol;Acc:HGNC:3298]	protein_coding
ENSSSCG00000003513	21.7813	12.7165	14.2977	355.984	19.3502	ECE1	ECE1	endothelin converting enzyme 1 [Source:HGNC Symbol;Acc:HGNC:3146]	protein_coding
ENSSSCG00000003520	9.92457	9.78619	10.6483	7.97704	6.88469	CDC42	CDC42	Cell division control protein 42 homolog [Source:UniProtKB/Swiss-Prot;Acc:Q007T2]	protein_coding
ENSSSCG00000003531	3.86917	2.70122	2.02537	1.68919	2.81388	KDM1A	KDM1A	lysine-specific histone demethylase 1A [Source:RefSeq peptide;Acc:NP_001106157]	protein_coding
ENSSSCG00000003546	56.1444	60.4607	68.2925	27.4151	29.797				protein_coding
ENSSSCG00000003549	11.4251	19.6022	22.3542	14.1241	18.9332	LDLRAP1	LDLRAP1	low density lipoprotein receptor adaptor protein 1 [Source:HGNC Symbol;Acc:HGNC:18640]	protein_coding
ENSSSCG00000003552	40.7395	64.2594	46.6557	3.32364	48.1121	AUNIP	AUNIP	aurora kinase A and ninein interacting protein [Source:HGNC Symbol;Acc:HGNC:28363]	protein_coding
ENSSSCG00000003553	7.96187	9.0455	7.17843	2.56368	6.07932	MTFR1L	MTFR1L	mitochondrial fission regulator 1 like [Source:HGNC Symbol;Acc:HGNC:28836]	protein_coding
ENSSSCG00000003554	9.90926	11.696	12.2323	44.7224	7.62925				protein_coding
ENSSSCG00000003555	202.458	172.694	221.894	57.6442	155.164		HMGN2	Non-histone chromosomal protein HMG-17 [Source:UniProtKB/Swiss-Prot;Acc:P80272]	protein_coding
ENSSSCG00000003557	15.0381	22.1463	19.091	8.19359	7.90601		LIN28A	Sus scrofa lin-28 homolog A (LIN28A), mRNA. [Source:RefSeq mRNA;Acc:NM_001123133]	protein_coding
ENSSSCG00000003559	10.4264	5.17068	5.98149	10.9375	8.12132	ARID1A	ARID1A	AT-rich interaction domain 1A [Source:HGNC Symbol;Acc:HGNC:11110]	protein_coding
ENSSSCG00000003564	9.75504	14.6698	9.7144	4.82746	11.3995	GPATCH3	GPATCH3	G-patch domain containing 3 [Source:HGNC Symbol;Acc:HGNC:25720]	protein_coding
ENSSSCG00000003566	6.55564	8.73887	7.88711	5.35362	8.15601	NUDC	NUDC	nuclear distribution C, dynein complex regulator [Source:HGNC Symbol;Acc:HGNC:8045]	protein_coding
ENSSSCG00000003569	63.7721	49.2365	71.06	23.3617	83.4071		SLC9A1	sodium/hydrogen exchanger 1 [Source:RefSeq peptide;Acc:NP_001007104]	protein_coding
ENSSSCG00000003570	2.21768	1.13196	1.43822	2.70458	2.30866	WDTC1	WDTC1	WD and tetratricopeptide repeats protein 1 [Source:RefSeq peptide;Acc:NP_001129436]	protein_coding
ENSSSCG00000003572	0.322424	0.491201	0.755667	0.413352	0.349953	SYTL1	SYTL1	synaptotagmin like 1 [Source:HGNC Symbol;Acc:HGNC:15584]	protein_coding
ENSSSCG00000003575	18.9266	39.6593	39.903	2.14546	38.8507	CD164L2	CD164L2	CD164 molecule like 2 [Source:HGNC Symbol;Acc:HGNC:32043]	protein_coding
ENSSSCG00000003576	31.7669	39.0254	31.3969	9.76594	33.3991		GPR3	Sus scrofa G protein-coupled receptor 3 (GPR3), mRNA. [Source:RefSeq mRNA;Acc:NM_001257225]	protein_coding
ENSSSCG00000003577	8.43845	8.37682	7.11432	6.05819	8.23669	WASF2	WASF2	Sus scrofa WAS protein family member 2 (WASF2), mRNA. [Source:RefSeq mRNA;Acc:NM_001258444]	protein_coding
ENSSSCG00000003580	22.6855	25.8653	30.8799	4.04634	25.1042	EYA3	EYA3	EYA transcriptional coactivator and phosphatase 3 [Source:HGNC Symbol;Acc:HGNC:3521]	protein_coding
ENSSSCG00000003583	28.4703	49.0936	31.705	19.8822	25.5146		RPA2	Sus scrofa replication protein A2 (RPA2), mRNA. [Source:RefSeq mRNA;Acc:NM_001244942]	protein_coding
ENSSSCG00000003586	2.9981	2.70536	3.70476	0.372534	3.84388	EPB41	EPB41	erythrocyte membrane protein band 4.1 [Source:HGNC Symbol;Acc:HGNC:3377]	protein_coding
ENSSSCG00000003589	0.777841	1.07033	0.583174	0.990769	0.965106	SRSF4	SRSF4	Sus scrofa serine and arginine rich splicing factor 4 (SRSF4), mRNA. [Source:RefSeq mRNA;Acc:NM_001077216]	protein_coding
ENSSSCG00000003591	1.36748	1.2215	2.13323	10.5727	1.61506	PUM1	PUM1	pumilio RNA binding family member 1 [Source:HGNC Symbol;Acc:HGNC:14957]	protein_coding
ENSSSCG00000003592	1.57377	0.987243	2.46802	0.996932	2.02215	SDC3	SDC3	syndecan 3 [Source:HGNC Symbol;Acc:HGNC:10660]	protein_coding
ENSSSCG00000003596	44.0821	83.8234	45.9206	18.7618	73.3411	SNRNP40	SNRNP40	small nuclear ribonucleoprotein U5 subunit 40 [Source:HGNC Symbol;Acc:HGNC:30857]	protein_coding
ENSSSCG00000003610	2.80358	2.9898	1.86324	6.28989	3.73501	IQCC	IQCC	IQ motif containing C [Source:HGNC Symbol;Acc:HGNC:25545]	protein_coding
ENSSSCG00000003612	6.64894	8.7415	7.28584	11.3939	8.13912		EIF3I	eukaryotic translation initiation factor 3 subunit I [Source:RefSeq peptide;Acc:NP_001231553]	protein_coding
ENSSSCG00000003613	2.74751	3.35879	2.15299	7.15637	7.04839	HDAC1	HDAC1	histone deacetylase 1 [Source:HGNC Symbol;Acc:HGNC:4852]	protein_coding
ENSSSCG00000003617	6.23846	8.28994	7.92615	6.15537	6.11085	TXLNA	TXLNA	taxilin alpha [Source:HGNC Symbol;Acc:HGNC:30685]	protein_coding
ENSSSCG00000003619	5.78496	13.4523	8.32091	0.432623	18.2562		AZIN2	antizyme inhibitor 2 [Source:RefSeq peptide;Acc:NP_001116665]	protein_coding
ENSSSCG00000003620	1.75518	1.24784	1.61168	2.63303	0.845895	TRIM62	TRIM62	tripartite motif containing 62 [Source:HGNC Symbol;Acc:HGNC:25574]	protein_coding
ENSSSCG00000003621	23.1183	24.4582	22.9288	3.27252	19.0152	ZSCAN20	ZSCAN20	zinc finger and SCAN domain containing 20 [Source:HGNC Symbol;Acc:HGNC:13093]	protein_coding
ENSSSCG00000003622	1.07507	1.38252	1.71836	10.7261	1.54652	CSMD2	CSMD2	CUB and Sushi multiple domains 2 [Source:HGNC Symbol;Acc:HGNC:19290]	protein_coding
ENSSSCG00000003627	1.20129	0.395397	0.912422	3.75321	0.559875	ZMYM4	ZMYM4	zinc finger MYM-type containing 4 [Source:HGNC Symbol;Acc:HGNC:13055]	protein_coding
ENSSSCG00000003628	17.5223	10.6087	12.2883	12.7427	15.4846	CLSPN	CLSPN	claspin [Source:HGNC Symbol;Acc:HGNC:19715]	protein_coding
ENSSSCG00000003630	1.42467	1.0778	1.84787	3.47494	1.3617	AGO3	AGO3	protein argonaute-4 [Source:RefSeq peptide;Acc:NP_001181901]	protein_coding
ENSSSCG00000003642	22.4859	33.568	39.2422	3.27228	41.6224	INPP5B	INPP5B	inositol polyphosphate-5-phosphatase B [Source:HGNC Symbol;Acc:HGNC:6077]	protein_coding
ENSSSCG00000003643	57.1656	107.844	60.5778	9.5873	94.1975	SF3A3	SF3A3	splicing factor 3a subunit 3 [Source:HGNC Symbol;Acc:HGNC:10767]	protein_coding
ENSSSCG00000003645	15.3558	29.2742	26.5922	20.8237	10.8026		UTP11	probable U3 small nucleolar RNA-associated protein 11 [Source:RefSeq peptide;Acc:NP_001231671]	protein_coding
ENSSSCG00000003648	11.4388	9.11007	8.46027	5.27287	7.36108	RRAGC	RRAGC	Ras related GTP binding C [Source:HGNC Symbol;Acc:HGNC:19902]	protein_coding
ENSSSCG00000003651	1.19393	0.848823	1.33848	6.77152	1.08853	RHBDL2	RHBDL2	rhomboid-related protein 2 [Source:RefSeq peptide;Acc:NP_001231872]	protein_coding
ENSSSCG00000003652	15.2428	19.6418	14.1968	51.9804	21.1715		AKIRIN1	Sus scrofa akirin 1 (AKIRIN1), mRNA. [Source:RefSeq mRNA;Acc:NM_001128455]	protein_coding
ENSSSCG00000003653	15.8149	23.1988	19.8425	14.3721	15.2097		NDUFS5	Sus scrofa NADH:ubiquinone oxidoreductase subunit S5 (NDUFS5), mRNA. [Source:RefSeq mRNA;Acc:NM_001244988]	protein_coding
ENSSSCG00000003654	3.52475	1.06653	1.65911	5.60392	1.76641	MACF1	MACF1	microtubule-actin crosslinking factor 1 [Source:HGNC Symbol;Acc:HGNC:13664]	protein_coding
ENSSSCG00000003655	10.5286	8.72595	8.23099	12.9459	4.50236				protein_coding
ENSSSCG00000003660	2.06584	1.56663	1.3651	5.12915	3.07373				protein_coding
ENSSSCG00000003663	1.80649	5.13729	4.36325	9.72696	1.8872	HPCAL1	HPCAL1	Neuron-specific calcium-binding protein hippocalcin [Source:UniProtKB/Swiss-Prot;Acc:Q06AT1]	protein_coding
ENSSSCG00000003664	1.64049	2.68521	2.94695	2.67048	2.808				protein_coding
ENSSSCG00000003667	0.916885	0.875935	0.528833	3.34271	0.625869				protein_coding
ENSSSCG00000003669	15.7774	35.3426	23.5758	4.79761	20.9744	MFSD2A	MFSD2A	major facilitator superfamily domain containing 2A [Source:HGNC Symbol;Acc:HGNC:25897]	protein_coding
ENSSSCG00000003670	26.2764	15.9584	22.9434	28.4496	21.4567	RLF	RLF	rearranged L-myc fusion [Source:HGNC Symbol;Acc:HGNC:10025]	protein_coding
ENSSSCG00000003672	10.4299	17.5548	13.7619	23.5085	15.4109	CAP1	CAP1	cyclase associated actin cytoskeleton regulatory protein 1 [Source:HGNC Symbol;Acc:HGNC:20040]	protein_coding
ENSSSCG00000003673	21.3367	14.5296	16.6564	4.84461	14.9536				protein_coding
ENSSSCG00000003679	11.6356	10.0536	7.60554	4.49688	12.8855				protein_coding
ENSSSCG00000003680	6.99108	3.06892	4.77897	1.17898	6.68406	RALBP1	RALBP1	ralA binding protein 1 [Source:HGNC Symbol;Acc:HGNC:9841]	protein_coding
ENSSSCG00000003691	8.63467	10.4057	11.5138	5.76819	8.16366	MYL12A	MYL12A	myosin regulatory light chain 2 protein isoform 1 [Source:RefSeq peptide;Acc:NP_001038037]	protein_coding
ENSSSCG00000003697	5.53782	10.5625	9.36212	5.18345	8.65244	NDC80	NDC80	NDC80, kinetochore complex component [Source:HGNC Symbol;Acc:HGNC:16909]	protein_coding
ENSSSCG00000003699	6.54745	2.79295	4.53539	134.489	1.45091	GREB1L	GREB1L	growth regulation by estrogen in breast cancer 1 like [Source:HGNC Symbol;Acc:HGNC:31042]	protein_coding
ENSSSCG00000003700	2.39344	1.14974	1.08337	3.71528	0.78329	ESCO1	ESCO1	establishment of sister chromatid cohesion N-acetyltransferase 1 [Source:HGNC Symbol;Acc:HGNC:24645]	protein_coding
ENSSSCG00000003701	7.59524	12.1946	7.57162	5.22564	7.00289				protein_coding
ENSSSCG00000003703	19.6166	33.1924	21.4552	4.22498	15.4629				protein_coding
ENSSSCG00000003707	12.8854	15.5196	19.5335	17.6173	21.1275		NPC1	Sus scrofa NPC intracellular cholesterol transporter 1 (NPC1), mRNA. [Source:RefSeq mRNA;Acc:NM_214322]	protein_coding
ENSSSCG00000003710	7.1568	3.34745	2.16718	1.12677	4.84427	TTC39C	TTC39C	tetratricopeptide repeat domain 39C [Source:HGNC Symbol;Acc:HGNC:26595]	protein_coding
ENSSSCG00000003712	49.0495	47.3179	38.6773	3.39685	46.0024	OSBPL1A	OSBPL1A	oxysterol binding protein like 1A [Source:HGNC Symbol;Acc:HGNC:16398]	protein_coding
ENSSSCG00000003713	7.68189	5.07364	7.27089	11.5033	4.14423	IMPACT	IMPACT	impact RWD domain protein [Source:HGNC Symbol;Acc:HGNC:20387]	protein_coding
ENSSSCG00000003715	7.161	2.86375	0.917836	41.3696	3.97426	ZNF521	ZNF521	zinc finger protein 521 [Source:HGNC Symbol;Acc:HGNC:24605]	protein_coding
ENSSSCG00000003716	1.62048	3.7612	1.97111	1.79641	2.45559		SS18	protein SSXT [Source:RefSeq peptide;Acc:NP_001231733]	protein_coding
ENSSSCG00000003718	3.95299	1.06005	1.68294	2.17826	3.45781	TAF4B	TAF4B	TATA-box binding protein associated factor 4b [Source:HGNC Symbol;Acc:HGNC:11538]	protein_coding
ENSSSCG00000003719	1.50344	1.47997	0.830082	2.07569	0.851205				protein_coding
ENSSSCG00000003723	6.14652	5.6184	3.60141	22.5891	4.58654				protein_coding
ENSSSCG00000003728	28.9698	13.0293	15.5524	6.22445	18.782	TRAPPC8	TRAPPC8	trafficking protein particle complex 8 [Source:HGNC Symbol;Acc:HGNC:29169]	protein_coding
ENSSSCG00000003731	0.455736	0.696611	0.311532	1.30874	0.465278	GAREM1	GAREM1	GRB2 associated regulator of MAPK1 subtype 1 [Source:HGNC Symbol;Acc:HGNC:26136]	protein_coding
ENSSSCG00000003736	4.74372	4.39134	6.0801	4.30141	4.59902	ASXL3	ASXL3	additional sex combs like 3, transcriptional regulator [Source:HGNC Symbol;Acc:HGNC:29357]	protein_coding
ENSSSCG00000003737	2.63984	3.75359	4.13726	2.08012	3.66891				protein_coding
ENSSSCG00000003738	24.7128	23.9032	24.529	1.5346	25.6179	MAPRE2	MAPRE2	microtubule associated protein RP/EB family member 2 [Source:HGNC Symbol;Acc:HGNC:6891]	protein_coding
ENSSSCG00000003741	2.09301	3.3221	2.62857	1.17939	2.5887				protein_coding
ENSSSCG00000003743	3.60234	3.41478	3.84941	3.04698	2.3791	GALNT1	GALNT1	polypeptide N-acetylgalactosaminyltransferase 1 [Source:HGNC Symbol;Acc:HGNC:4123]	protein_coding
ENSSSCG00000003746	37.0818	45.8116	36.4297	169.479	41.3751				protein_coding
ENSSSCG00000003747	2.68134	3.8126	2.29115	2.23439	2.00082				protein_coding
ENSSSCG00000003748	1.07842	0.468538	0.69623	1.3979	0.654338	CELF4	CELF4	CUGBP Elav-like family member 4 [Source:HGNC Symbol;Acc:HGNC:14015]	protein_coding
ENSSSCG00000003749	6.07808	6.8063	6.60517	2.03796	7.65427	PIK3C3	PIK3C3	phosphatidylinositol 3-kinase catalytic subunit type 3 [Source:RefSeq peptide;Acc:NP_001012974]	protein_coding
ENSSSCG00000003755	1.36267	1.27798	1.18915	3.59057	1.95498	MCOLN2	MCOLN2	mucolipin 2 [Source:HGNC Symbol;Acc:HGNC:13357]	protein_coding
ENSSSCG00000003757	3.7189	4.62692	4.39273	1.37422	4.09023	SSX2IP	SSX2IP	SSX family member 2 interacting protein [Source:HGNC Symbol;Acc:HGNC:16509]	protein_coding
ENSSSCG00000003766	6.87815	9.34972	6.54487	20.2459	6.74129	DNAJB4	DNAJB4	DnaJ heat shock protein family (Hsp40) member B4 [Source:HGNC Symbol;Acc:HGNC:14886]	protein_coding
ENSSSCG00000003771	0.844513	0.987334	0.628608	4.71566	1.47041	FUBP1	FUBP1	far upstream element binding protein 1 [Source:HGNC Symbol;Acc:HGNC:4004]	protein_coding
ENSSSCG00000003772	4.76073	4.44234	4.77982	4.93988	4.36236	ZZZ3	ZZZ3	zinc finger ZZ-type containing 3 [Source:HGNC Symbol;Acc:HGNC:24523]	protein_coding
ENSSSCG00000003776	2.19297	3.98944	2.16043	25.6996	4.65541		ACADM	Medium-chain specific acyl-CoA dehydrogenase, mitochondrial [Source:UniProtKB/Swiss-Prot;Acc:P41367]	protein_coding
ENSSSCG00000003777	37.238	35.2703	33.8292	0.328161	40.1695	SLC44A5	SLC44A5	solute carrier family 44 member 5 [Source:HGNC Symbol;Acc:HGNC:28524]	protein_coding
ENSSSCG00000003783	1.05862	1.63069	1.03723	1.77336	2.86534		FPGT	fucose-1-phosphate guanylyltransferase [Source:RefSeq peptide;Acc:NP_001191781]	protein_coding
ENSSSCG00000003787	12.429	13.0862	11.126	41.1099	7.78495	ZRANB2	ZRANB2	Sus scrofa zinc finger RANBP2-type containing 2 (ZRANB2), mRNA. [Source:RefSeq mRNA;Acc:NM_001044582]	protein_coding
ENSSSCG00000003789	12.3538	38.4485	21.4369	0.775277	42.0485		CTH	Sus scrofa cystathionine gamma-lyase (CTH), mRNA. [Source:RefSeq mRNA;Acc:NM_001044585]	protein_coding
ENSSSCG00000003790	1.59527	1.27163	1.04093	1.25808	1.14776	ANKRD13C	ANKRD13C	ankyrin repeat domain 13C [Source:HGNC Symbol;Acc:HGNC:25374]	protein_coding
ENSSSCG00000003791	6.40532	1.24196	3.66207	37.6246	2.82039		SRSF11	serine/arginine-rich splicing factor 11 [Source:RefSeq peptide;Acc:NP_001038052]	protein_coding
ENSSSCG00000003792	13.1921	8.25342	9.91963	7.29263	8.74499				protein_coding
ENSSSCG00000003795	15.035	23.65	17.357	1.28013	20.2262	WLS	WLS	wntless Wnt ligand secretion mediator [Source:HGNC Symbol;Acc:HGNC:30238]	protein_coding
ENSSSCG00000003798	21.8669	22.045	18.5247	39.1892	24.7857	SERBP1	SERBP1	SERPINE1 mRNA binding protein 1 [Source:HGNC Symbol;Acc:HGNC:17860]	protein_coding
ENSSSCG00000003806	11.0223	12.0856	14.0612	12.5386	19.5723		LEPROT	Sus scrofa leptin receptor overlapping transcript (LEPROT), mRNA. [Source:RefSeq mRNA;Acc:NM_001145388]	protein_coding
ENSSSCG00000003809	9.71758	7.55921	10.1798	4.13382	9.24387	JAK1	JAK1	Sus scrofa Janus kinase 1 (JAK1), mRNA. [Source:RefSeq mRNA;Acc:NM_214114]	protein_coding
ENSSSCG00000003810	1.90158	6.75964	4.9632	0.310272	2.54475	UBE2U	UBE2U	ubiquitin conjugating enzyme E2 U (putative) [Source:HGNC Symbol;Acc:HGNC:28559]	protein_coding
ENSSSCG00000003812	18.9568	32.806	30.3441	18.5255	20.374	PGM1	PGM1	Sus scrofa phosphoglucomutase 1 (PGM1), mRNA. [Source:RefSeq mRNA;Acc:NM_001246318]	protein_coding
ENSSSCG00000003814	2.03604	1.55677	1.70692	0.689494	1.75122	EFCAB7	EFCAB7	EF-hand calcium binding domain 7 [Source:HGNC Symbol;Acc:HGNC:29379]	protein_coding
ENSSSCG00000003815	6.56241	8.86454	8.37376	1.3087	7.34037	ALG6	ALG6	ALG6, alpha-1,3-glucosyltransferase [Source:HGNC Symbol;Acc:HGNC:23157]	protein_coding
ENSSSCG00000003820	14.2907	14.382	12.9015	4.03962	10.2498	USP1	USP1	ubiquitin specific peptidase 1 [Source:HGNC Symbol;Acc:HGNC:12607]	protein_coding
ENSSSCG00000003826	7.79903	4.1263	5.95119	12.8585	4.82304	HOOK1	HOOK1	hook microtubule tethering protein 1 [Source:HGNC Symbol;Acc:HGNC:19884]	protein_coding
ENSSSCG00000003828	1.81571	1.13597	0.943302	0.52142	1.03464	FGGY	FGGY	FGGY carbohydrate kinase domain containing [Source:HGNC Symbol;Acc:HGNC:25610]	protein_coding
ENSSSCG00000003830	4.04143	4.97787	4.13517	3.32651	3.75262	MYSM1	MYSM1	Myb like, SWIRM and MPN domains 1 [Source:HGNC Symbol;Acc:HGNC:29401]	protein_coding
ENSSSCG00000003831	26.191	52.8787	31.6284	3.33467	37.5954	OMA1	OMA1	OMA1 zinc metallopeptidase [Source:HGNC Symbol;Acc:HGNC:29661]	protein_coding
ENSSSCG00000003833	1.55535	2.16732	2.36033	2.45659	2.15662	DAB1	DAB1	disabled homolog 1 [Source:RefSeq peptide;Acc:NP_001090911]	protein_coding
ENSSSCG00000003838	3.70692	3.44634	1.7543	1.53537	7.31181				protein_coding
ENSSSCG00000003839	0.870653	0.61899	0.793549	16.1475	0.32156				protein_coding
ENSSSCG00000003843	1.98786	1.67023	3.00597	1.72987	2.14533	PARS2	PARS2	prolyl-tRNA synthetase 2, mitochondrial (putative) [Source:HGNC Symbol;Acc:HGNC:30563]	protein_coding
ENSSSCG00000003844	14.3795	20.3259	22.4345	4.35203	20.5648	TTC4	TTC4	tetratricopeptide repeat domain 4 [Source:HGNC Symbol;Acc:HGNC:12394]	protein_coding
ENSSSCG00000003849	70.7117	99.348	58.8596	7.77029	67.3841	MAGOH	MAGOH	mago homolog, exon junction complex core component [Source:HGNC Symbol;Acc:HGNC:6815]	protein_coding
ENSSSCG00000003850	15.1892	23.9173	19.0741	25.2425	15.0665	C1orf123	C1orf123	chromosome 1 open reading frame 123 [Source:HGNC Symbol;Acc:HGNC:26059]	protein_coding
ENSSSCG00000003851	4.65719	6.76446	5.23748	3.59519	5.82597		CPT2	Sus scrofa carnitine palmitoyltransferase 2 (CPT2), mRNA. [Source:RefSeq mRNA;Acc:NM_001246243]	protein_coding
ENSSSCG00000003857	14.078	6.80595	15.7825	20.0455	11.1083	ZYG11B	ZYG11B	zyg-11 family member B, cell cycle regulator [Source:HGNC Symbol;Acc:HGNC:25820]	protein_coding
ENSSSCG00000003861	33.1814	28.4687	34.0736	4.66233	28.7431	ORC1	ORC1	origin recognition complex subunit 1 [Source:HGNC Symbol;Acc:HGNC:8487]	protein_coding
ENSSSCG00000003862	0.400339	0.897652	0.399971	1.71343	0.643426	CC2D1B	CC2D1B	coiled-coil and C2 domain containing 1B [Source:HGNC Symbol;Acc:HGNC:29386]	protein_coding
ENSSSCG00000003863	0.99787	0.929605	0.846776	2.09979	1.2418	ZFYVE9	ZFYVE9	zinc finger FYVE-type containing 9 [Source:HGNC Symbol;Acc:HGNC:6775]	protein_coding
ENSSSCG00000003867	6.57543	17.234	11.6732	19.1998	10.2526	TXNDC12	TXNDC12	thioredoxin domain containing 12 [Source:HGNC Symbol;Acc:HGNC:24626]	protein_coding
ENSSSCG00000003870	5.43376	5.7947	6.21649	4.13132	7.4003	NRDC	NRDC	nardilysin convertase [Source:HGNC Symbol;Acc:HGNC:7995]	protein_coding
ENSSSCG00000003872	5.89521	5.49132	6.76028	2.37529	4.76464	EPS15	EPS15	epidermal growth factor receptor pathway substrate 15 [Source:HGNC Symbol;Acc:HGNC:3419]	protein_coding
ENSSSCG00000003877	1.03202	0.705492	1.00393	4.13201	2.3372	FAF1	FAF1	Fas associated factor 1 [Source:HGNC Symbol;Acc:HGNC:3578]	protein_coding
ENSSSCG00000003881	2.26132	1.36207	2.21135	15.22	1.40191	SPATA6	SPATA6	spermatogenesis-associated protein 6 [Source:RefSeq peptide;Acc:NP_001171388]	protein_coding
ENSSSCG00000003885	5.27706	5.25943	3.80958	4.86846	4.40278			UMP-CMP kinase [Source:UniProtKB/Swiss-Prot;Acc:Q29561]	protein_coding
ENSSSCG00000003888	3.34278	4.12559	3.9411	1.24713	3.43329	STIL	STIL	STIL, centriolar assembly protein [Source:HGNC Symbol;Acc:HGNC:10879]	protein_coding
ENSSSCG00000003895	10.9588	9.29652	7.0805	2.31099	7.41855	EFCAB14	EFCAB14	EF-hand calcium binding domain 14 [Source:HGNC Symbol;Acc:HGNC:29051]	protein_coding
ENSSSCG00000003897	1.14951	1.00404	1.03274	1.65053	0.982529	MOB3C	MOB3C	MOB kinase activator 3C [Source:HGNC Symbol;Acc:HGNC:29800]	protein_coding
ENSSSCG00000003898	51.7833	61.5336	46.6417	2.34136	67.2779	MKNK1	MKNK1	Sus scrofa MAP kinase interacting serine/threonine kinase 1 (MKNK1), mRNA. [Source:RefSeq mRNA;Acc:NM_001143719]	protein_coding
ENSSSCG00000003900	0.724067	2.0591	3.16773	0.519828	1.16901	DMBX1	DMBX1	diencephalon/mesencephalon homeobox 1 [Source:HGNC Symbol;Acc:HGNC:19026]	protein_coding
ENSSSCG00000003903	25.6663	40.4347	26.3175	106.267	19.9436				protein_coding
ENSSSCG00000003904	5.69659	2.9277	0.98525	109.265	1.30364	LRRC41	LRRC41	leucine rich repeat containing 41 [Source:HGNC Symbol;Acc:HGNC:16917]	protein_coding
ENSSSCG00000003905	8.72815	10.1698	8.31981	7.65867	9.5326		RAD54L	DNA repair and recombination protein RAD54-like [Source:RefSeq peptide;Acc:NP_001116655]	protein_coding
ENSSSCG00000003913	13.213	8.7691	10.7646	5.76193	13.7038	MAST2	MAST2	microtubule associated serine/threonine kinase 2 [Source:HGNC Symbol;Acc:HGNC:19035]	protein_coding
ENSSSCG00000003914	36.3188	71.7425	59.8789	50.8469	54.0524				protein_coding
ENSSSCG00000003917	5.50082	7.51124	8.35614	5.06709	7.87775	TESK2	TESK2	testis-specific kinase 2 [Source:HGNC Symbol;Acc:HGNC:11732]	protein_coding
ENSSSCG00000003918	22.3699	36.6651	34.0484	8.70245	41.391	TOE1	TOE1	target of EGR1, member 1 (nuclear) [Source:HGNC Symbol;Acc:HGNC:15954]	protein_coding
ENSSSCG00000003921	2.51492	2.78356	1.95358	0.564228	1.98132	ZSWIM5	ZSWIM5	zinc finger SWIM-type containing 5 [Source:HGNC Symbol;Acc:HGNC:29299]	protein_coding
ENSSSCG00000003922	3.87909	2.92167	2.91422	5.17001	3.31926		UROD	uroporphyrinogen decarboxylase [Source:RefSeq peptide;Acc:NP_001231869]	protein_coding
ENSSSCG00000003923	0.503591	0.618412	0.876261	0.493012	0.891313	HECTD3	HECTD3	HECT domain E3 ubiquitin protein ligase 3 [Source:HGNC Symbol;Acc:HGNC:26117]	protein_coding
ENSSSCG00000003926	23.7383	40.8357	33.6132	0.760821	24.7587	BTBD19	BTBD19	BTB domain containing 19 [Source:HGNC Symbol;Acc:HGNC:27145]	protein_coding
ENSSSCG00000003928	61.4388	78.7345	69.0956	9.78121	86.4453	PLK3	PLK3	polo like kinase 3 [Source:HGNC Symbol;Acc:HGNC:2154]	protein_coding
ENSSSCG00000003930	28.163	33.6859	27.5142	161.622	27.2632				protein_coding
ENSSSCG00000003931	25.8068	43.372	33.9273	1.77851	42.0621	KIF2C	KIF2C	kinesin family member 2C [Source:HGNC Symbol;Acc:HGNC:6393]	protein_coding
ENSSSCG00000003935	4.06009	6.01358	3.23797	9.10891	4.0969				protein_coding
ENSSSCG00000003941	5.55903	4.35127	5.80529	11.7325	3.85212	SZT2	SZT2	SZT2, KICSTOR complex subunit [Source:HGNC Symbol;Acc:HGNC:29040]	protein_coding
ENSSSCG00000003943	19.2577	23.7008	20.5207	5.80909	20.6715	MED8	MED8	mediator complex subunit 8 [Source:HGNC Symbol;Acc:HGNC:19971]	protein_coding
ENSSSCG00000003949	17.3121	27.8515	13.9782	11.1484	26.4144	CDC20	CDC20	Cell division cycle protein 20 homolog [Source:UniProtKB/Swiss-Prot;Acc:Q5H7C0]	protein_coding
ENSSSCG00000003964	18.539	23.5428	17.0429	18.5876	22.6458	PPIH	PPIH	peptidylprolyl isomerase H [Source:HGNC Symbol;Acc:HGNC:14651]	protein_coding
ENSSSCG00000003966	12.6571	17.2235	18.9653	5.40264	15.3098	PPCS	PPCS	phosphopantothenoylcysteine synthetase [Source:HGNC Symbol;Acc:HGNC:25686]	protein_coding
ENSSSCG00000003968	19.0097	15.5049	16.0241	16.7455	18.1091	RIMKLA	RIMKLA	ribosomal modification protein rimK like family member A [Source:HGNC Symbol;Acc:HGNC:28725]	protein_coding
ENSSSCG00000003971	5.61648	4.76092	4.94681	7.17271	2.23106	SCMH1	SCMH1	sex comb on midleg homolog 1 (Drosophila) [Source:HGNC Symbol;Acc:HGNC:19003]	protein_coding
ENSSSCG00000003973	6.71903	6.65451	8.15059	2.09123	8.29916	CTPS1	CTPS1	CTP synthase 1 [Source:HGNC Symbol;Acc:HGNC:2519]	protein_coding
ENSSSCG00000003976	20.1976	27.9414	21.8814	4.58047	22.2289	NFYC	NFYC	nuclear transcription factor Y subunit gamma [Source:HGNC Symbol;Acc:HGNC:7806]	protein_coding
ENSSSCG00000003983	2.2217	4.95896	4.90933	2.87475	5.20133	SMAP2	SMAP2	Sus scrofa small ArfGAP2 (SMAP2), mRNA. [Source:RefSeq mRNA;Acc:NM_001128464]	protein_coding
ENSSSCG00000003984	26.5106	32.795	25.371	2.583	33.378	ZNF134	ZNF134	zinc finger protein 134 [Source:HGNC Symbol;Acc:HGNC:12918]	protein_coding
ENSSSCG00000003989	4.54591	5.64508	5.42777	3.15485	4.92172				protein_coding
ENSSSCG00000003990	1.5879	1.56312	1.53078	0.803845	1.48871	ZNF671	ZNF671	zinc finger protein 671 [Source:HGNC Symbol;Acc:HGNC:26279]	protein_coding
ENSSSCG00000003995	0.486675	0.467102	0.432486	0.742469	0.935955	ZNF606	ZNF606	zinc finger protein 606 [Source:HGNC Symbol;Acc:HGNC:25879]	protein_coding
ENSSSCG00000003998	5.71159	5.95096	5.3348	0.397679	5.33083	ZNF274	ZNF274	zinc finger protein 274 [Source:HGNC Symbol;Acc:HGNC:13068]	protein_coding
ENSSSCG00000004002	16.9889	20.5777	14.3553	91.3347	14.1924	RPS5	RPS5	ribosomal protein S5 [Source:HGNC Symbol;Acc:HGNC:10426]	protein_coding
ENSSSCG00000004004	0.505194	0.853022	0.345341	0.340024	0.719681	ZNF584	ZNF584	zinc finger protein 584 [Source:HGNC Symbol;Acc:HGNC:27318]	protein_coding
ENSSSCG00000004010	1.11642	1.62713	1.67896	0.80151	1.74946	ERMARD	ERMARD	ER membrane associated RNA degradation [Source:HGNC Symbol;Acc:HGNC:21056]	protein_coding
ENSSSCG00000004018	1.34851	0.617842	0.450664	4.89443	0.981862	AFDN	AFDN	afadin, adherens junction formation factor [Source:HGNC Symbol;Acc:HGNC:7137]	protein_coding
ENSSSCG00000004020	49.0358	58.3127	38.553	22.2008	41.8849		SFT2D1	Sus scrofa SFT2 domain containing 1 (SFT2D1), mRNA. [Source:RefSeq mRNA;Acc:NM_001244534]	protein_coding
ENSSSCG00000004023	3.03485	3.08898	2.94021	0.705368	2.76818	FGFR1OP	FGFR1OP	FGFR1 oncogene partner [Source:HGNC Symbol;Acc:HGNC:17012]	protein_coding
ENSSSCG00000004029	6.60981	2.03802	3.22276	2.67884	3.99369	QKI	QKI	protein quaking [Source:RefSeq peptide;Acc:NP_001007196]	protein_coding
ENSSSCG00000004032	5.26845	7.74659	8.34873	6.0174	5.62894		PRKN	E3 ubiquitin-protein ligase parkin [Source:RefSeq peptide;Acc:NP_001038068]	protein_coding
ENSSSCG00000004037	1.80645	1.55799	1.29558	1.70085	2.47496	MAP3K4	MAP3K4	mitogen-activated protein kinase kinase kinase 4 [Source:HGNC Symbol;Acc:HGNC:6856]	protein_coding
ENSSSCG00000004044	11.6593	6.45586	7.26498	16.4964	8.34407		IGF2R	cation-independent mannose-6-phosphate receptor precursor [Source:RefSeq peptide;Acc:NP_001231402]	protein_coding
ENSSSCG00000004046	242.734	304.281	264.704	0.580626	243.84	PNLDC1	PNLDC1	PARN like, ribonuclease domain containing 1 [Source:HGNC Symbol;Acc:HGNC:21185]	protein_coding
ENSSSCG00000004047	5.53187	12.2903	7.56297	2.30488	7.78669	MRPL18	MRPL18	mitochondrial ribosomal protein L18 [Source:HGNC Symbol;Acc:HGNC:14477]	protein_coding
ENSSSCG00000004048	8.32328	14.703	11.2632	8.38402	14.9826		TCP1	T-complex protein 1 subunit alpha [Source:RefSeq peptide;Acc:NP_001230356]	protein_coding
ENSSSCG00000004049	13.4306	16.6061	14.3502	6.0788	13.8644	ACAT2	ACAT2	acetyl-CoA acetyltransferase 2 [Source:HGNC Symbol;Acc:HGNC:94]	protein_coding
ENSSSCG00000004050	19.9552	21.0902	16.7764	6.62864	22.0066	WTAP	WTAP	pre-mRNA-splicing regulator WTAP isoform 1 [Source:RefSeq peptide;Acc:NP_001231170]	protein_coding
ENSSSCG00000004055	0.960798	1.24196	1.01503	4.5463	0.663622	RSPH3	RSPH3	radial spoke head 3 homolog [Source:HGNC Symbol;Acc:HGNC:21054]	protein_coding
ENSSSCG00000004057	8.35685	14.5949	17.6345	1.30426	9.8776	SYTL3	SYTL3	synaptotagmin like 3 [Source:HGNC Symbol;Acc:HGNC:15587]	protein_coding
ENSSSCG00000004058	1426.7	1452.59	1491.65	164.931	1370.81	EZR	EZR	ezrin [Source:HGNC Symbol;Acc:HGNC:12691]	protein_coding
ENSSSCG00000004063	21.0189	23.5253	21.8695	2.57561	17.1559	TMEM242	TMEM242	transmembrane protein 242 [Source:RefSeq peptide;Acc:NP_001172094]	protein_coding
ENSSSCG00000004064	1.96171	1.30964	1.43911	4.07911	1.39729	ARID1B	ARID1B	AT-rich interaction domain 1B [Source:HGNC Symbol;Acc:HGNC:18040]	protein_coding
ENSSSCG00000004070	3.03634	1.83161	1.48855	2.25694	3.05841	SCAF8	SCAF8	SR-related CTD associated factor 8 [Source:HGNC Symbol;Acc:HGNC:20959]	protein_coding
ENSSSCG00000004076	22.3331	38.6855	29.0991	14.6162	24.2567	MTRF1L	MTRF1L	Sus scrofa mitochondrial translational release factor 1 like (MTRF1L), mRNA. [Source:RefSeq mRNA;Acc:NM_001244934]	protein_coding
ENSSSCG00000004077	39.9885	35.0495	29.5271	1.24301	32.7522	FBXO5	FBXO5	F-box protein 5 [Source:HGNC Symbol;Acc:HGNC:13584]	protein_coding
ENSSSCG00000004081	4.30637	3.17586	3.73462	0.346082	3.1284				protein_coding
ENSSSCG00000004082	3.45182	2.29471	2.17573	4.66665	1.61782				protein_coding
ENSSSCG00000004089	6.64396	5.3838	6.98345	2.56445	7.12401	RMND1	RMND1	required for meiotic nuclear division 1 homolog [Source:HGNC Symbol;Acc:HGNC:21176]	protein_coding
ENSSSCG00000004090	3.46751	3.86098	3.2592	1.92198	3.42631	ZBTB2	ZBTB2	zinc finger and BTB domain containing 2 [Source:HGNC Symbol;Acc:HGNC:20868]	protein_coding
ENSSSCG00000004092	0.797592	0.891075	0.467331	32.2095	0.703375	MTHFD1L	MTHFD1L	methylenetetrahydrofolate dehydrogenase (NADP+ dependent) 1 like [Source:HGNC Symbol;Acc:HGNC:21055]	protein_coding
ENSSSCG00000004103	5.67259	7.50311	6.07202	3.5516	8.79092	PCMT1	PCMT1	protein-L-isoaspartate (D-aspartate) O-methyltransferase [Source:HGNC Symbol;Acc:HGNC:8728]	protein_coding
ENSSSCG00000004104	4.75113	8.88898	3.41872	8.52742	6.49123	KATNA1	KATNA1	katanin catalytic subunit A1 [Source:HGNC Symbol;Acc:HGNC:6216]	protein_coding
ENSSSCG00000004105	17.8387	18.6701	15.912	3.56987	22.033	NUP43	NUP43	nucleoporin 43 [Source:HGNC Symbol;Acc:HGNC:21182]	protein_coding
ENSSSCG00000004106	5.84802	2.50971	4.92794	9.08393	4.43304	LATS1	LATS1	large tumor suppressor kinase 1 [Source:HGNC Symbol;Acc:HGNC:6514]	protein_coding
ENSSSCG00000004110	5.76191	3.35583	5.31841	7.06968	6.58513	TAB2	TAB2	TGF-beta activated kinase 1/MAP3K7 binding protein 2 [Source:HGNC Symbol;Acc:HGNC:17075]	protein_coding
ENSSSCG00000004120	1.4951	1.45541	0.990576	2.60087	1.96603	SHPRH	SHPRH	SNF2 histone linker PHD RING helicase [Source:HGNC Symbol;Acc:HGNC:19336]	protein_coding
ENSSSCG00000004121	1.10696	0.650583	0.514556	0.980155	0.378466	FBXO30	FBXO30	F-box protein 30 [Source:HGNC Symbol;Acc:HGNC:15600]	protein_coding
ENSSSCG00000004123	0.741451	2.17729	2.52319	14.7542	2.18138	UTRN	UTRN	utrophin [Source:HGNC Symbol;Acc:HGNC:12635]	protein_coding
ENSSSCG00000004127	9.43546	9.9434	7.38136	0.738308	11.2928	PLAGL1	PLAGL1	Zinc finger protein PLAGL1 [Source:UniProtKB/Swiss-Prot;Acc:Q2I689]	protein_coding
ENSSSCG00000004130	88.8644	131.014	73.0769	62.878	124.068				protein_coding
ENSSSCG00000004134	3.5775	8.33677	5.94395	1.07016	5.33232	PEX3	PEX3	peroxisomal biogenesis factor 3 [Source:RefSeq peptide;Acc:NP_001231114]	protein_coding
ENSSSCG00000004136	2.78878	1.17617	1.35707	8.48366	0.56113	AIG1	AIG1	androgen induced 1 [Source:HGNC Symbol;Acc:HGNC:21607]	protein_coding
ENSSSCG00000004140	27.0564	37.2385	28.5898	5.33642	29.4372	VTA1	VTA1	vesicle trafficking 1 [Source:HGNC Symbol;Acc:HGNC:20954]	protein_coding
ENSSSCG00000004142	2.63557	1.06784	0.368075	1.83111	2.47612	CITED2	CITED2	Cbp/p300 interacting transactivator with Glu/Asp rich carboxy-terminal domain 2 [Source:HGNC Symbol;Acc:HGNC:1987]	protein_coding
ENSSSCG00000004145	0.474839	2.92575	1.13607	0.994291	1.01466	ABRACL	ABRACL	ABRA C-terminal like [Source:HGNC Symbol;Acc:HGNC:21230]	protein_coding
ENSSSCG00000004146	7.12397	5.37174	4.75913	6.19939	6.9451	REPS1	REPS1	RALBP1 associated Eps domain containing 1 [Source:HGNC Symbol;Acc:HGNC:15578]	protein_coding
ENSSSCG00000004148	2.59618	1.81026	1.97948	8.33366	1.99146		CCDC28A	coiled-coil domain-containing protein 28A [Source:RefSeq peptide;Acc:NP_001231598]	protein_coding
ENSSSCG00000004149	11.3993	6.6011	9.4105	3.62994	10.5532	NHSL1	NHSL1	NHS like 1 [Source:HGNC Symbol;Acc:HGNC:21021]	protein_coding
ENSSSCG00000004150	2.87744	0.409142	1.03265	22.4655	0.341591				protein_coding
ENSSSCG00000004151	15.1855	11.3102	11.6163	2.59574	11.3315				protein_coding
ENSSSCG00000004154	0.923359	0.504971	0.873957	2.4859	0.371006	TNFAIP3	TNFAIP3	tumor necrosis factor alpha-induced protein 3 [Source:RefSeq peptide;Acc:NP_001254819]	protein_coding
ENSSSCG00000004156	12.2171	17.6673	18.8769	3.20109	14.3551	IFNGR1	IFNGR1	interferon gamma receptor 1 precursor [Source:RefSeq peptide;Acc:NP_001171378]	protein_coding
ENSSSCG00000004160	10.1366	8.21915	4.35224	2.70646	6.96158	PEX7	PEX7	peroxisomal biogenesis factor 7 [Source:HGNC Symbol;Acc:HGNC:8860]	protein_coding
ENSSSCG00000004163	2.10763	1.97939	1.70754	24.3781	1.69274	BCLAF1	BCLAF1	Sus scrofa BCL2 associated transcription factor 1 (BCLAF1), mRNA. [Source:RefSeq mRNA;Acc:NM_001190177]	protein_coding
ENSSSCG00000004164	68.188	70.7919	60.0573	40.1285	68.6261	MTFR2	MTFR2	mitochondrial fission regulator 2 [Source:RefSeq peptide;Acc:NP_001177105]	protein_coding
ENSSSCG00000004165	0.562245	0.377521	0.362988	14.6884	0.370813	PDE7B	PDE7B	phosphodiesterase 7B [Source:HGNC Symbol;Acc:HGNC:8792]	protein_coding
ENSSSCG00000004169	1.66606	2.87086	2.00753	1.26706	1.68954	HBS1L	HBS1L	HBS1 like translational GTPase [Source:HGNC Symbol;Acc:HGNC:4834]	protein_coding
ENSSSCG00000004177	14.0834	11.2755	9.54044	114.089	7.22983		RPS12	40S ribosomal protein S12 [Source:UniProtKB/Swiss-Prot;Acc:P46405]	protein_coding
ENSSSCG00000004190	41.2533	30.167	30.2545	20.2029	35.3448	STX7	STX7	syntaxin 7 [Source:HGNC Symbol;Acc:HGNC:11442]	protein_coding
ENSSSCG00000004193	3.13206	2.08853	2.20008	1.86091	1.39496	ENPP1	ENPP1	ectonucleotide pyrophosphatase/phosphodiesterase 1 [Source:HGNC Symbol;Acc:HGNC:3356]	protein_coding
ENSSSCG00000004196	6.99286	9.50631	9.34037	5.67155	13.1157	MED23	MED23	mediator complex subunit 23 [Source:HGNC Symbol;Acc:HGNC:2372]	protein_coding
ENSSSCG00000004199	19.3401	16.1069	18.9116	6.87626	17.8252	EPB41L2	EPB41L2	erythrocyte membrane protein band 4.1 like 2 [Source:HGNC Symbol;Acc:HGNC:3379]	protein_coding
ENSSSCG00000004203	1.1206	0.612837	1.19322	2.82351	0.992611	L3MBTL3	L3MBTL3	L3MBTL3, histone methyl-lysine binding protein [Source:HGNC Symbol;Acc:HGNC:23035]	protein_coding
ENSSSCG00000004205	9.02706	10.1306	8.28713	0.602551	10.0964	ARHGAP18	ARHGAP18	Rho GTPase activating protein 18 [Source:HGNC Symbol;Acc:HGNC:21035]	protein_coding
ENSSSCG00000004215	1.72493	0.548624	1.90832	1.46649	1.44419	KIAA0408	KIAA0408	KIAA0408 [Source:HGNC Symbol;Acc:HGNC:21636]	protein_coding
ENSSSCG00000004216	21.1121	34.399	23.9967	5.83388	27.6207	ECHDC1	ECHDC1	ethylmalonyl-CoA decarboxylase 1 [Source:HGNC Symbol;Acc:HGNC:21489]	protein_coding
ENSSSCG00000004218	1.73667	2.27182	0.712293	0.374041	2.57296		RSPO3	R-spondin-3 precursor [Source:RefSeq peptide;Acc:NP_001302585]	protein_coding
ENSSSCG00000004220	1.29916	1.84728	1.90774	0.690893	2.85609	TRMT11	TRMT11	tRNA methyltransferase 11 homolog [Source:HGNC Symbol;Acc:HGNC:21080]	protein_coding
ENSSSCG00000004222	0.991479	0.310982	0.478416	19.3654	0.346183	NCOA7	NCOA7	nuclear receptor coactivator 7 [Source:HGNC Symbol;Acc:HGNC:21081]	protein_coding
ENSSSCG00000004223	15.3926	12.9152	12.892	9.95567	13.4497	HEY2	HEY2	hairy/enhancer-of-split related with YRPW motif protein 2 [Source:RefSeq peptide;Acc:NP_001230258]	protein_coding
ENSSSCG00000004224	2.9602	11.7066	4.17354	9.62985	5.18339				protein_coding
ENSSSCG00000004235	3.2673	7.92984	4.77499	1.21328	6.84797				protein_coding
ENSSSCG00000004237	89.9611	88.3519	81.2086	20.3474	110.47	SERINC1	SERINC1	serine incorporator 1 [Source:HGNC Symbol;Acc:HGNC:13464]	protein_coding
ENSSSCG00000004241	22.55	10.6879	12.5602	388.331	13.0175		GJA1	Sus scrofa gap junction protein alpha 1 (GJA1), mRNA. [Source:RefSeq mRNA;Acc:NM_001244212]	protein_coding
ENSSSCG00000004242	2.15864	1.69838	2.04617	0.723215	1.40772	TBC1D32	TBC1D32	TBC1 domain family member 32 [Source:HGNC Symbol;Acc:HGNC:21485]	protein_coding
ENSSSCG00000004243	0.618086	1.09857	0.422512	0.832015	1.10063				protein_coding
ENSSSCG00000004244	2.94673	3.93672	2.52345	8.25294	7.73443	MAN1A1	MAN1A1	mannosyl-oligosaccharide 1,2-alpha-mannosidase IA [Source:RefSeq peptide;Acc:NP_999050]	protein_coding
ENSSSCG00000004245	3.16434	2.16837	2.24126	5.74784	3.0052	FAM184A	FAM184A	family with sequence similarity 184 member A [Source:HGNC Symbol;Acc:HGNC:20991]	protein_coding
ENSSSCG00000004246	2.40358	2.9516	1.41899	1.56872	2.0233				protein_coding
ENSSSCG00000004247	12.4362	13.7999	13.3836	0.980303	6.1847	ASF1A	ASF1A	anti-silencing function 1A histone chaperone [Source:HGNC Symbol;Acc:HGNC:20995]	protein_coding
ENSSSCG00000004249	77.6257	41.4892	67.6512	20.5763	78.0836	CEP85L	CEP85L	centrosomal protein 85 like [Source:HGNC Symbol;Acc:HGNC:21638]	protein_coding
ENSSSCG00000004252	1.70456	1.01796	1.30503	1.4685	0.874173				protein_coding
ENSSSCG00000004253	13.4787	6.48826	9.17537	2.87277	10.3473	GOPC	GOPC	golgi associated PDZ and coiled-coil motif containing [Source:HGNC Symbol;Acc:HGNC:17643]	protein_coding
ENSSSCG00000004254	3.02166	4.6871	3.5946	0.70433	3.93187	DCBLD1	DCBLD1	discoidin, CUB and LCCL domain containing 1 [Source:HGNC Symbol;Acc:HGNC:21479]	protein_coding
ENSSSCG00000004262	2.74263	1.85429	2.02186	8.20421	1.45557	KPNA5	KPNA5	karyopherin subunit alpha 5 [Source:HGNC Symbol;Acc:HGNC:6398]	protein_coding
ENSSSCG00000004263	3.74619	8.82711	4.31682	0.768426	6.88687	ZUFSP	ZUFSP	zinc finger with UFM1-specific peptidase domain protein [Source:RefSeq peptide;Acc:NP_001229962]	protein_coding
ENSSSCG00000004272	28.8198	45.5685	47.5654	15.5593	41.844	LMBRD1	LMBRD1	LMBR1 domain containing 1 [Source:HGNC Symbol;Acc:HGNC:23038]	protein_coding
ENSSSCG00000004275	0.325453	0.409366	0.410721	1.39292	0.380414	FAM135A	FAM135A	family with sequence similarity 135 member A [Source:HGNC Symbol;Acc:HGNC:21084]	protein_coding
ENSSSCG00000004276	1.60344	0.895687	0.939499	0.61669	0.924559	SMAP1	SMAP1	small ArfGAP 1 [Source:HGNC Symbol;Acc:HGNC:19651]	protein_coding
ENSSSCG00000004278	25.7474	31.3543	28.4047	6.40562	26.0263				protein_coding
ENSSSCG00000004285	66.828	85.2564	81.7206	7.32992	52.3604		OOEP	Sus scrofa oocyte expressed protein (OOEP), mRNA. [Source:RefSeq mRNA;Acc:NM_001198917]	protein_coding
ENSSSCG00000004289	0.548899	0.975599	1.17255	0.400227	0.472423	CEP162	CEP162	centrosomal protein 162 [Source:HGNC Symbol;Acc:HGNC:21107]	protein_coding
ENSSSCG00000004293	14.8296	18.3301	13.9229	21.5361	18.2038	SNX14	SNX14	sorting nexin 14 [Source:HGNC Symbol;Acc:HGNC:14977]	protein_coding
ENSSSCG00000004294	2.47391	1.01541	1.79572	5.03531	0.956755				protein_coding
ENSSSCG00000004300	4.59304	7.94791	4.32452	3.4219	5.26739	SMIM8	SMIM8	small integral membrane protein 8 [Source:RefSeq peptide;Acc:NP_001230437]	protein_coding
ENSSSCG00000004301	6.37003	2.7411	3.66689	1.80522	3.02484	C6orf163	C6orf163	chromosome 6 open reading frame 163 [Source:HGNC Symbol;Acc:HGNC:21403]	protein_coding
ENSSSCG00000004303	21.0929	34.3837	22.967	2.16331	26.6857	RARS2	RARS2	arginyl-tRNA synthetase 2, mitochondrial [Source:HGNC Symbol;Acc:HGNC:21406]	protein_coding
ENSSSCG00000004304	4.38333	7.6922	2.3895	1.79255	2.97726	SLC35A1	SLC35A1	solute carrier family 35 member A1 [Source:HGNC Symbol;Acc:HGNC:11021]	protein_coding
ENSSSCG00000004306	22.4093	25.4853	19.1618	4.07931	27.2466	ORC3	ORC3	origin recognition complex subunit 3 [Source:HGNC Symbol;Acc:HGNC:8489]	protein_coding
ENSSSCG00000004307	89.8255	69.1228	58.7865	14.5038	78.482			akirin-2 [Source:RefSeq peptide;Acc:NP_001265681]	protein_coding
ENSSSCG00000004311	2.68212	1.43014	1.68066	1.73836	1.75122	RNGTT	RNGTT	RNA guanylyltransferase and 5'-phosphatase [Source:HGNC Symbol;Acc:HGNC:10073]	protein_coding
ENSSSCG00000004318	11.2726	9.61713	15.2026	8.09294	9.81662	RRAGD	RRAGD	ras-related GTP-binding protein D [Source:RefSeq peptide;Acc:NP_001230552]	protein_coding
ENSSSCG00000004322	1.49439	1.17427	2.3119	0.564666	0.877687	ANKRD6	ANKRD6	ankyrin repeat domain 6 [Source:HGNC Symbol;Acc:HGNC:17280]	protein_coding
ENSSSCG00000004324	2.08189	1.79728	1.32149	7.74012	1.48289	LYRM2	LYRM2	LYR motif containing 2 [Source:HGNC Symbol;Acc:HGNC:25229]	protein_coding
ENSSSCG00000004328	5.08746	3.25805	3.21382	4.15695	4.45091	MDN1	MDN1	midasin AAA ATPase 1 [Source:HGNC Symbol;Acc:HGNC:18302]	protein_coding
ENSSSCG00000004331	8.3875	3.73986	5.63411	1.0007	8.48369	CASP8AP2	CASP8AP2	caspase 8 associated protein 2 [Source:HGNC Symbol;Acc:HGNC:1510]	protein_coding
ENSSSCG00000004334	0.961507	1.13931	0.898267	2.53107	0.471796	MAP3K7	MAP3K7	mitogen-activated protein kinase kinase kinase 7 [Source:RefSeq peptide;Acc:NP_001107752]	protein_coding
ENSSSCG00000004339	5.71201	3.72051	5.12043	3.49919	2.67989		UFL1	E3 UFM1-protein ligase 1 [Source:RefSeq peptide;Acc:NP_001230369]	protein_coding
ENSSSCG00000004342	30.6515	11.9854	15.3404	3.73309	17.1541	NDUFAF4	NDUFAF4	NADH:ubiquinone oxidoreductase complex assembly factor 4 [Source:HGNC Symbol;Acc:HGNC:21034]	protein_coding
ENSSSCG00000004344	4.59217	7.37604	7.87688	2.48027	7.50092	MMS22L	MMS22L	MMS22 like, DNA repair protein [Source:HGNC Symbol;Acc:HGNC:21475]	protein_coding
ENSSSCG00000004347	23.7374	34.0809	27.1143	1.93656	39.3538	FBXL4	FBXL4	F-box/LRR-repeat protein 4 [Source:RefSeq peptide;Acc:NP_001165223]	protein_coding
ENSSSCG00000004349	1.85387	1.09834	1.87744	4.8062	0.782508	FAXC	FAXC	failed axon connections homolog [Source:HGNC Symbol;Acc:HGNC:20742]	protein_coding
ENSSSCG00000004351	0.666825	1.1852	1.11108	4.11411	1.00931	USP45	USP45	ubiquitin specific peptidase 45 [Source:HGNC Symbol;Acc:HGNC:20080]	protein_coding
ENSSSCG00000004355	11.4452	10.9462	16.1132	12.2275	15.5281				protein_coding
ENSSSCG00000004358	6.13278	7.85128	8.2204	9.36202	5.82436	ASCC3	ASCC3	activating signal cointegrator 1 complex subunit 3 [Source:HGNC Symbol;Acc:HGNC:18697]	protein_coding
ENSSSCG00000004361	1.25973	1.24606	1.53506	28.8031	1.35243	GRIK2	GRIK2	glutamate ionotropic receptor kainate type subunit 2 [Source:HGNC Symbol;Acc:HGNC:4580]	protein_coding
ENSSSCG00000004364	4.04988	4.14487	3.77236	0.479262	3.55035	HACE1	HACE1	Sus scrofa HECT domain and ankyrin repeat containing E3 ubiquitin protein ligase 1 (HACE1), mRNA. [Source:RefSeq mRNA;Acc:NM_001195340]	protein_coding
ENSSSCG00000004368	1.94216	2.04115	1.86637	2.77856	1.87122	PREP	PREP	Prolyl endopeptidase [Source:UniProtKB/Swiss-Prot;Acc:P23687]	protein_coding
ENSSSCG00000004370	6.6453	8.06924	5.8089	1.89989	7.33038	ATG5	ATG5	autophagy related 5 [Source:HGNC Symbol;Acc:HGNC:589]	protein_coding
ENSSSCG00000004373	0.971709	2.30279	1.9726	0.422798	1.3563	RTN4IP1	RTN4IP1	reticulon 4 interacting protein 1 [Source:HGNC Symbol;Acc:HGNC:18647]	protein_coding
ENSSSCG00000004374	0.953771	1.05103	0.586782	2.73895	0.815225	QRSL1	QRSL1	glutaminyl-tRNA synthase (glutamine-hydrolyzing)-like 1 [Source:HGNC Symbol;Acc:HGNC:21020]	protein_coding
ENSSSCG00000004379	2.70054	1.95618	2.61232	6.67604	0.629086	SOBP	SOBP	sine oculis binding protein homolog [Source:HGNC Symbol;Acc:HGNC:29256]	protein_coding
ENSSSCG00000004382	2.5311	1.87947	2.23006	2.87715	2.02989	SEC63	SEC63	SEC63 homolog, protein translocation regulator [Source:HGNC Symbol;Acc:HGNC:21082]	protein_coding
ENSSSCG00000004383	9.88947	12.7676	9.11457	3.17907	13.7377	OSTM1	OSTM1	osteopetrosis associated transmembrane protein 1 [Source:HGNC Symbol;Acc:HGNC:21652]	protein_coding
ENSSSCG00000004385	39.8295	41.1811	40.0349	23.8289	44.1309	SNX3	SNX3	sorting nexin 3 [Source:HGNC Symbol;Acc:HGNC:11174]	protein_coding
ENSSSCG00000004387	5.97469	4.03854	5.32182	2.5184	4.42762	FOXO3	FOXO3	forkhead box protein O3 [Source:RefSeq peptide;Acc:NP_001129431]	protein_coding
ENSSSCG00000004390	6.29027	3.17168	4.57437	0.800702	2.5421	SESN1	SESN1	sestrin 1 [Source:HGNC Symbol;Acc:HGNC:21595]	protein_coding
ENSSSCG00000004391	24.6236	39.5087	32.0504	1.21082	20.8225	CEP57L1	CEP57L1	centrosomal protein 57 like 1 [Source:HGNC Symbol;Acc:HGNC:21561]	protein_coding
ENSSSCG00000004392	97.7075	94.0387	93.0261	48.6605	84.6848	AMD1	AMD1	adenosylmethionine decarboxylase 1 [Source:HGNC Symbol;Acc:HGNC:457]	protein_coding
ENSSSCG00000004393	2.01403	2.0619	1.43182	3.90401	1.64496	GTF3C6	GTF3C6	general transcription factor IIIC subunit 6 [Source:HGNC Symbol;Acc:HGNC:20872]	protein_coding
ENSSSCG00000004394	54.7859	35.5409	53.6893	12.6623	40.4625	RPF2	RPF2	ribosome production factor 2 homolog [Source:HGNC Symbol;Acc:HGNC:20870]	protein_coding
ENSSSCG00000004403	12.0672	14.1572	13.4081	4.13271	11.7641	CDC40	CDC40	cell division cycle 40 [Source:HGNC Symbol;Acc:HGNC:17350]	protein_coding
ENSSSCG00000004404	10.642	12.3577	12.8115	3.50175	17.7992	WASF1	WASF1	WAS protein family member 1 [Source:HGNC Symbol;Acc:HGNC:12732]	protein_coding
ENSSSCG00000004405	2.46892	1.75528	1.71839	1.7725	0.703427	FIG4	FIG4	polyphosphoinositide phosphatase [Source:RefSeq peptide;Acc:NP_001230179]	protein_coding
ENSSSCG00000004408	1.60648	2.43322	1.57562	3.76087	3.91372	SMPD2	SMPD2	sphingomyelin phosphodiesterase 2 [Source:HGNC Symbol;Acc:HGNC:11121]	protein_coding
ENSSSCG00000004412	8.8053	12.9701	12.9934	1.18293	11.8302	MICAL1	MICAL1	microtubule associated monooxygenase, calponin and LIM domain containing 1 [Source:HGNC Symbol;Acc:HGNC:20619]	protein_coding
ENSSSCG00000004414	25.1507	23.404	26.685	37.0366	22.2259				protein_coding
ENSSSCG00000004419	22.5369	8.22323	10.026	4.38739	6.79476	MFSD4B	MFSD4B	major facilitator superfamily domain containing 4B [Source:HGNC Symbol;Acc:HGNC:21053]	protein_coding
ENSSSCG00000004420	4.89546	5.97473	4.40615	1.17153	5.07545	TRAF3IP2	TRAF3IP2	TRAF3 interacting protein 2 [Source:HGNC Symbol;Acc:HGNC:1343]	protein_coding
ENSSSCG00000004421	3.50611	4.00338	4.28504	4.86265	5.14604	FYN	FYN	Tyrosine-protein kinase Fyn [Source:UniProtKB/Swiss-Prot;Acc:A1Y2K1]	protein_coding
ENSSSCG00000004422	12.1488	7.95652	9.47815	16.2351	6.50569	WISP3	WISP3	WNT1 inducible signaling pathway protein 3 [Source:HGNC Symbol;Acc:HGNC:12771]	protein_coding
ENSSSCG00000004423	26.8122	42.6414	29.7075	3.07896	49.4493	TUBE1	TUBE1	tubulin epsilon 1 [Source:HGNC Symbol;Acc:HGNC:20775]	protein_coding
ENSSSCG00000004427	22.8049	23.9183	12.9651	12.5629	17.0476				protein_coding
ENSSSCG00000004432	14.4078	19.8415	12.001	19.7297	16.4198	HDAC2	HDAC2	histone deacetylase 2 [Source:HGNC Symbol;Acc:HGNC:4853]	protein_coding
ENSSSCG00000004435	3.89754	4.5781	3.3207	2.23041	3.88929	NT5DC1	NT5DC1	5'-nucleotidase domain containing 1 [Source:HGNC Symbol;Acc:HGNC:21556]	protein_coding
ENSSSCG00000004438	270.403	192.149	267.855	268.075	156.547	TSPYL1	TSPYL1	TSPY like 1 [Source:HGNC Symbol;Acc:HGNC:12382]	protein_coding
ENSSSCG00000004439	63.4763	61.6212	85.3012	185.534	53.0209	TSPYL4	TSPYL4	TSPY like 4 [Source:HGNC Symbol;Acc:HGNC:21559]	protein_coding
ENSSSCG00000004441	3.9914	4.14524	3.55768	10.2541	2.89875	DSE	DSE	dermatan sulfate epimerase [Source:HGNC Symbol;Acc:HGNC:21144]	protein_coding
ENSSSCG00000004446	4.06128	3.40155	3.65091	9.58588	2.40404				protein_coding
ENSSSCG00000004452	7.56102	14.714	11.4312	119.263	16.9299	PRSS35	PRSS35	protease, serine 35 [Source:HGNC Symbol;Acc:HGNC:21387]	protein_coding
ENSSSCG00000004453	3.77487	3.60014	5.85317	3.30498	3.51945	SNAP91	SNAP91	synaptosome associated protein 91 [Source:HGNC Symbol;Acc:HGNC:14986]	protein_coding
ENSSSCG00000004454	54.3731	50.7913	56.3021	51.8499	64.6381	ME1	ME1	malic enzyme 1 [Source:HGNC Symbol;Acc:HGNC:6983]	protein_coding
ENSSSCG00000004456	4.36477	1.14681	6.48625	10.2182	2.16275	PGM3	PGM3	Phosphoacetylglucosamine mutase [Source:UniProtKB/Swiss-Prot;Acc:F1RQM2]	protein_coding
ENSSSCG00000004457	4.90627	5.70547	8.71499	2.48791	5.75947	DOPEY1	DOPEY1	dopey family member 1 [Source:HGNC Symbol;Acc:HGNC:21194]	protein_coding
ENSSSCG00000004460	33.0429	25.9523	34.7919	29.727	31.4594	IBTK	IBTK	inhibitor of Bruton tyrosine kinase [Source:HGNC Symbol;Acc:HGNC:17853]	protein_coding
ENSSSCG00000004463	11.7959	8.09711	15.8489	302.242	5.79449				protein_coding
ENSSSCG00000004465	15.0319	18.5766	22.413	15.9342	21.6055	BCKDHB	BCKDHB	2-oxoisovalerate dehydrogenase subunit beta, mitochondrial [Source:RefSeq peptide;Acc:NP_001116691]	protein_coding
ENSSSCG00000004466	36.9226	28.7314	37.1013	6.79086	28.5607	TTK	TTK	TTK protein kinase [Source:HGNC Symbol;Acc:HGNC:12401]	protein_coding
ENSSSCG00000004470	0.965797	1.60214	0.3301	12.134	1.29941	HMGN3	HMGN3	high mobility group nucleosomal binding domain 3 [Source:HGNC Symbol;Acc:HGNC:12312]	protein_coding
ENSSSCG00000004472	0.56291	2.03739	0.874534	1.46956	1.1421	IRAK1BP1	IRAK1BP1	interleukin 1 receptor associated kinase 1 binding protein 1 [Source:HGNC Symbol;Acc:HGNC:17368]	protein_coding
ENSSSCG00000004473	13.7234	8.09457	7.78296	39.7257	12.0529	PHIP	PHIP	pleckstrin homology domain interacting protein [Source:HGNC Symbol;Acc:HGNC:15673]	protein_coding
ENSSSCG00000004478	9.66092	6.93116	8.41335	17.1021	7.49926	MYO6	MYO6	unconventional myosin-VI [Source:RefSeq peptide;Acc:NP_999186]	protein_coding
ENSSSCG00000004480	29.2326	46.3286	40.7984	53.5604	26.0274		COX7A2	cytochrome c oxidase subunit 7A2, mitochondrial [Source:RefSeq peptide;Acc:NP_001090953]	protein_coding
ENSSSCG00000004485	1.6965	1.21869	1.5221	0.919814	1.30069	CD109	CD109	CD109 molecule [Source:HGNC Symbol;Acc:HGNC:21685]	protein_coding
ENSSSCG00000004486	10.791	12.393	7.05228	2.23476	10.6425	SLC17A5	SLC17A5	solute carrier family 17 member 5 [Source:HGNC Symbol;Acc:HGNC:10933]	protein_coding
ENSSSCG00000004487	2.51639	7.06666	3.35431	4.85521	3.28604	MTO1	MTO1	mitochondrial tRNA translation optimization 1 [Source:HGNC Symbol;Acc:HGNC:19261]	protein_coding
ENSSSCG00000004489	14.3132	14.4585	14.5064	81.6316	15.7453			elongation factor 1-alpha 1 [Source:RefSeq peptide;Acc:NP_001090887]	protein_coding
ENSSSCG00000004497	2.34523	3.5102	1.89848	0.332311	1.31879	PSTPIP2	PSTPIP2	proline-serine-threonine phosphatase interacting protein 2 [Source:HGNC Symbol;Acc:HGNC:9581]	protein_coding
ENSSSCG00000004498	9.46483	10.7795	9.54793	4.12322	9.94882		HAUS1	Sus scrofa HAUS augmin like complex subunit 1 (HAUS1), mRNA. [Source:RefSeq mRNA;Acc:NM_001185166]	protein_coding
ENSSSCG00000004499	29.9254	51.5539	34.0789	103.594	43.8017		ATP5A1	ATP synthase subunit alpha, mitochondrial [Source:UniProtKB/Swiss-Prot;Acc:P80021]	protein_coding
ENSSSCG00000004500	7.91674	3.23423	3.69533	1.64359	5.38646	C18orf25	C18orf25	chromosome 18 open reading frame 25 [Source:HGNC Symbol;Acc:HGNC:28172]	protein_coding
ENSSSCG00000004505	7.18797	6.62214	4.70933	31.1646	6.57613	SMAD2	SMAD2	mothers against decapentaplegic homolog 2 [Source:RefSeq peptide;Acc:NP_001243077]	protein_coding
ENSSSCG00000004508	7.18584	5.89186	8.74856	4.33047	7.37241	DYM	DYM	dymeclin [Source:HGNC Symbol;Acc:HGNC:21317]	protein_coding
ENSSSCG00000004510	3.70529	5.6794	5.32134	5.43008	3.89021		ACAA2	3-ketoacyl-CoA thiolase, mitochondrial [Source:RefSeq peptide;Acc:NP_001161110]	protein_coding
ENSSSCG00000004516	2.51449	2.2393	1.99025	4.41804	2.08639	MBD1	MBD1	methyl-CpG binding domain protein 1 [Source:HGNC Symbol;Acc:HGNC:6916]	protein_coding
ENSSSCG00000004517	2.63698	3.17268	2.21858	1.66432	3.12358	CXXC1	CXXC1	CXXC finger protein 1 [Source:HGNC Symbol;Acc:HGNC:24343]	protein_coding
ENSSSCG00000004518	38.9309	30.73	25.6878	1.16105	27.3947				protein_coding
ENSSSCG00000004521	0.530494	0.880027	0.634612	2.4597	0.755723	MRO	MRO	protein maestro [Source:RefSeq peptide;Acc:NP_001177103]	protein_coding
ENSSSCG00000004522	36.4194	38.3483	50.0706	21.4526	36.2615	ME2	ME2	malic enzyme 2 [Source:HGNC Symbol;Acc:HGNC:6984]	protein_coding
ENSSSCG00000004529	1.00474	2.34002	1.94206	1.86552	0.871956	POLI	POLI	DNA polymerase iota [Source:HGNC Symbol;Acc:HGNC:9182]	protein_coding
ENSSSCG00000004531	1.26937	0.470847	0.811126	1.28773	0.589662	C18orf54	C18orf54	chromosome 18 open reading frame 54 [Source:HGNC Symbol;Acc:HGNC:13796]	protein_coding
ENSSSCG00000004535	3.87398	2.5543	3.417	5.49518	2.34398	TCF4	TCF4	transcription factor 4 [Source:HGNC Symbol;Acc:HGNC:11634]	protein_coding
ENSSSCG00000004537	7.12695	10.17	7.34257	4.9339	5.77743	TXNL1	TXNL1	thioredoxin-like protein 1 [Source:RefSeq peptide;Acc:NP_001231205]	protein_coding
ENSSSCG00000004538	0.67848	0.530601	1.15949	2.35431	0.504748	WDR7	WDR7	WD repeat domain 7 [Source:HGNC Symbol;Acc:HGNC:13490]	protein_coding
ENSSSCG00000004541	1.77916	2.07302	2.19592	3.45938	1.9713	FECH	FECH	ferrochelatase, mitochondrial [Source:RefSeq peptide;Acc:NP_001163994]	protein_coding
ENSSSCG00000004542	23.1422	29.3453	20.8317	7.98997	24.2011	NARS	NARS	asparaginyl-tRNA synthetase [Source:HGNC Symbol;Acc:HGNC:7643]	protein_coding
ENSSSCG00000004543	20.825	26.5584	17.0974	6.93597	25.9455	MTFMT	MTFMT	methionyl-tRNA formyltransferase, mitochondrial [Source:RefSeq peptide;Acc:NP_001231755]	protein_coding
ENSSSCG00000004544	56.9742	85.0755	60.2774	10.0913	73.5099	SPG21	SPG21	Sus scrofa spastic paraplegia 21 (autosomal recessive, Mast syndrome) (SPG21), mRNA. [Source:RefSeq mRNA;Acc:NM_001244929]	protein_coding
ENSSSCG00000004550	4.82874	11.5638	9.38132	2.73686	11.3441		OAZ2	ornithine decarboxylase antizyme 2 isoform 1 [Source:RefSeq peptide;Acc:NP_001116467]	protein_coding
ENSSSCG00000004551	3.82295	2.88958	3.06718	12.459	3.50648	ZNF609	ZNF609	zinc finger protein 609 [Source:HGNC Symbol;Acc:HGNC:29003]	protein_coding
ENSSSCG00000004552	21.4606	31.3955	18.9039	3.05698	27.4987	TRIP4	TRIP4	thyroid hormone receptor interactor 4 [Source:HGNC Symbol;Acc:HGNC:12310]	protein_coding
ENSSSCG00000004556	6.96154	11.1569	9.4369	13.9771	7.64799				protein_coding
ENSSSCG00000004558	7.02516	8.1318	7.2396	1.83748	7.77825	CSNK1G1	CSNK1G1	casein kinase 1 gamma 1 [Source:HGNC Symbol;Acc:HGNC:2454]	protein_coding
ENSSSCG00000004561	5.92155	2.73684	3.39931	3.26868	5.29234	HERC1	HERC1	HECT and RLD domain containing E3 ubiquitin protein ligase family member 1 [Source:HGNC Symbol;Acc:HGNC:4867]	protein_coding
ENSSSCG00000004569	4.27679	3.57715	2.00635	4.81635	2.98655	LACTB	LACTB	Sus scrofa lactamase beta (LACTB), mRNA. [Source:RefSeq mRNA;Acc:NM_001243362]	protein_coding
ENSSSCG00000004570	2.36209	1.05635	1.01569	55.6609	0.976923	TPM1	TPM1	tropomyosin alpha-1 chain [Source:RefSeq peptide;Acc:NP_001090952]	protein_coding
ENSSSCG00000004576	8.02463	6.79757	11.1266	6.63957	5.85093	RORA	RORA	RAR related orphan receptor A [Source:HGNC Symbol;Acc:HGNC:10258]	protein_coding
ENSSSCG00000004577	36.3775	7.64075	19.4914	7.63211	15.4761	ICE2	ICE2	interactor of little elongation complex ELL subunit 2 [Source:HGNC Symbol;Acc:HGNC:29885]	protein_coding
ENSSSCG00000004582	0.392117	0.407441	0.309282	6.71298	0.444013	BNIP2	BNIP2	BCL2 interacting protein 2 [Source:HGNC Symbol;Acc:HGNC:1083]	protein_coding
ENSSSCG00000004583	41.854	53.8378	36.9942	17.2952	39.287				protein_coding
ENSSSCG00000004587	11.6843	13.2348	11.9672	1.42177	9.78011	MYO1E	MYO1E	myosin IE [Source:HGNC Symbol;Acc:HGNC:7599]	protein_coding
ENSSSCG00000004588	87.7731	183.335	99.9445	11.5235	134.879	CCNB2	CCNB2	G2/mitotic-specific cyclin-B2 [Source:RefSeq peptide;Acc:NP_001107754]	protein_coding
ENSSSCG00000004589	45.8822	38.9969	40.5729	6.82262	43.5906	RNF111	RNF111	ring finger protein 111 [Source:HGNC Symbol;Acc:HGNC:17384]	protein_coding
ENSSSCG00000004595	9.74069	6.85606	9.99613	8.98118	11.7539		ADAM10	disintegrin and metalloproteinase domain-containing protein 10 precursor [Source:RefSeq peptide;Acc:NP_001124003]	protein_coding
ENSSSCG00000004600	0.902506	1.58171	0.659978	2.22256	1.07638	TCF12	TCF12	transcription factor 12 [Source:HGNC Symbol;Acc:HGNC:11623]	protein_coding
ENSSSCG00000004601	19.545	8.64762	8.13922	0.806432	13.8378	MNS1	MNS1	meiosis specific nuclear structural 1 [Source:HGNC Symbol;Acc:HGNC:29636]	protein_coding
ENSSSCG00000004602	21.1536	24.4282	20.1324	13.8443	17.8699	TEX9	TEX9	Sus scrofa testis expressed 9 (TEX9), mRNA. [Source:RefSeq mRNA;Acc:NM_001244599]	protein_coding
ENSSSCG00000004603	2.33921	2.5853	2.86373	4.04578	3.77667	RFX7	RFX7	regulatory factor X7 [Source:HGNC Symbol;Acc:HGNC:25777]	protein_coding
ENSSSCG00000004607	1.41555	0.95846	0.829407	2.54065	1.18432	PYGO1	PYGO1	pygopus family PHD finger 1 [Source:HGNC Symbol;Acc:HGNC:30256]	protein_coding
ENSSSCG00000004612	3.79379	4.2026	3.3774	0.791763	3.5611	RAB27A	RAB27A	Ras-related protein Rab-27A [Source:UniProtKB/Swiss-Prot;Acc:Q4LE85]	protein_coding
ENSSSCG00000004614	3.00833	1.16145	1.48445	0.464849	1.75017	UNC13C	UNC13C	unc-13 homolog C [Source:HGNC Symbol;Acc:HGNC:23149]	protein_coding
ENSSSCG00000004615	0.521875	0.587459	0.416201	0.468335	0.309768	WDR72	WDR72	WD repeat domain 72 [Source:HGNC Symbol;Acc:HGNC:26790]	protein_coding
ENSSSCG00000004617	4.62254	4.27393	6.07071	1.88002	6.21747	FAM214A	FAM214A	family with sequence similarity 214 member A [Source:HGNC Symbol;Acc:HGNC:25609]	protein_coding
ENSSSCG00000004620	1.53308	1.01425	1.92131	3.55416	0.687548	MYO5A	MYO5A	cAMP-regulated phosphoprotein 19 [Source:UniProtKB/Swiss-Prot;Acc:Q712U6]	protein_coding
ENSSSCG00000004621	6.74181	4.84519	3.52322	1.70983	4.4889	MYO5C	MYO5C	myosin VC [Source:HGNC Symbol;Acc:HGNC:7604]	protein_coding
ENSSSCG00000004622	3.95221	6.58227	5.52839	2.29882	6.75969	GNB5	GNB5	G protein subunit beta 5 [Source:HGNC Symbol;Acc:HGNC:4401]	protein_coding
ENSSSCG00000004624	39.0806	30.3354	37.6193	7.42028	39.8007				protein_coding
ENSSSCG00000004625	216.051	283.924	193.171	3.39049	365.62	LEO1	LEO1	LEO1 homolog, Paf1/RNA polymerase II complex component [Source:HGNC Symbol;Acc:HGNC:30401]	protein_coding
ENSSSCG00000004626	3.5337	1.66477	2.91033	2.82731	2.56753		TMOD3	tropomodulin-3 [Source:RefSeq peptide;Acc:NP_999459]	protein_coding
ENSSSCG00000004628	4.54701	4.42588	5.38941	0.385286	2.68738	TMOD2	TMOD2	tropomodulin 2 [Source:HGNC Symbol;Acc:HGNC:11872]	protein_coding
ENSSSCG00000004634	8.12176	4.77286	4.58913	3.41255	5.48403	AP4E1	AP4E1	adaptor related protein complex 4 epsilon 1 subunit [Source:HGNC Symbol;Acc:HGNC:573]	protein_coding
ENSSSCG00000004635	2.12067	2.93806	2.43467	10.2475	2.87902	SPPL2A	SPPL2A	signal peptide peptidase like 2A [Source:HGNC Symbol;Acc:HGNC:30227]	protein_coding
ENSSSCG00000004636	0.496945	0.992614	0.501466	3.44029	0.33711	TRPM7	TRPM7	transient receptor potential cation channel subfamily M member 7 [Source:HGNC Symbol;Acc:HGNC:17994]	protein_coding
ENSSSCG00000004639	10.6294	10.5361	8.90788	3.43951	10.6044	USP8	USP8	ubiquitin specific peptidase 8 [Source:HGNC Symbol;Acc:HGNC:12631]	protein_coding
ENSSSCG00000004645	10.1207	10.0566	7.88933	1.38095	6.183	GABPB1	GABPB1	GA binding protein transcription factor beta subunit 1 [Source:HGNC Symbol;Acc:HGNC:4074]	protein_coding
ENSSSCG00000004647	1.54502	2.34837	1.7481	1.62557	1.29023	DTWD1	DTWD1	DTW domain containing 1 [Source:HGNC Symbol;Acc:HGNC:30926]	protein_coding
ENSSSCG00000004651	15.5018	15.1817	17.1453	0.37514	14.7553	GALK2	GALK2	galactokinase 2 [Source:HGNC Symbol;Acc:HGNC:4119]	protein_coding
ENSSSCG00000004652	34.6526	25.8474	31.7167	12.3908	23.4585	COPS2	COPS2	COP9 signalosome complex subunit 2 [Source:RefSeq peptide;Acc:NP_001098771]	protein_coding
ENSSSCG00000004653	3.67682	2.83994	2.9323	5.01052	2.08006	SECISBP2L	SECISBP2L	Sus scrofa SECIS binding protein 2 like (SECISBP2L), mRNA. [Source:RefSeq mRNA;Acc:NM_001206341]	protein_coding
ENSSSCG00000004657	6.7631	5.6096	6.02587	0.466867	6.68375	CEP152	CEP152	centrosomal protein 152 [Source:HGNC Symbol;Acc:HGNC:29298]	protein_coding
ENSSSCG00000004658	39.2497	35.6181	36.9407	3.92579	39.7488		FBN1	Sus scrofa fibrillin 1 (FBN1), mRNA. [Source:RefSeq mRNA;Acc:NM_001001771]	protein_coding
ENSSSCG00000004666	24.1258	38.6936	34.3721	2.33274	22.1025			Sus scrofa sulfide quinone oxidoreductase (SQOR), mRNA. [Source:RefSeq mRNA;Acc:NM_001244238]	protein_coding
ENSSSCG00000004668	0.533711	0.539207	0.825679	0.806666	0.360145	SLC30A4	SLC30A4	zinc transporter 4 [Source:RefSeq peptide;Acc:NP_001124444]	protein_coding
ENSSSCG00000004670	0.968077	2.94966	1.41806	1.48931	1.97013	C15orf48	C15orf48	chromosome 15 open reading frame 48 [Source:HGNC Symbol;Acc:HGNC:29898]	protein_coding
ENSSSCG00000004684	2.4562	2.59367	2.23457	4.44085	2.67572	SPG11	SPG11	SPG11, spatacsin vesicle trafficking associated [Source:HGNC Symbol;Acc:HGNC:11226]	protein_coding
ENSSSCG00000004687	3.35551	3.04667	2.34903	7.32862	1.74696		B2M	Beta-2-microglobulin [Source:UniProtKB/Swiss-Prot;Acc:Q07717]	protein_coding
ENSSSCG00000004691	21.9942	16.4265	20.3501	15.551	11.3935	EIF3J	EIF3J	eukaryotic translation initiation factor 3 subunit J [Source:HGNC Symbol;Acc:HGNC:3270]	protein_coding
ENSSSCG00000004694	6.85769	3.31019	4.19434	1.74908	4.59325	FRMD5	FRMD5	FERM domain containing 5 [Source:HGNC Symbol;Acc:HGNC:28214]	protein_coding
ENSSSCG00000004695	5.04723	7.53371	5.14955	0.856312	5.42538	WDR76	WDR76	WD repeat domain 76 [Source:HGNC Symbol;Acc:HGNC:25773]	protein_coding
ENSSSCG00000004699	5.15392	3.39769	3.20284	32.6285	4.53875	ELL3	ELL3	elongation factor for RNA polymerase II 3 [Source:HGNC Symbol;Acc:HGNC:23113]	protein_coding
ENSSSCG00000004700	40.9162	44.6813	55.4916	399.302	36.1643		PDIA3	Sus scrofa protein disulfide isomerase family A member 3 (PDIA3), mRNA. [Source:RefSeq mRNA;Acc:NM_001195112]	protein_coding
ENSSSCG00000004701	1.13987	0.570273	0.317448	0.606179	0.360848	CATSPER2	CATSPER2	cation channel sperm-associated protein 2 [Source:RefSeq peptide;Acc:NP_001231199]	protein_coding
ENSSSCG00000004704	0.424657	0.402547	0.948274	0.91462	0.725943	PPIP5K1	PPIP5K1	diphosphoinositol pentakisphosphate kinase 1 [Source:HGNC Symbol;Acc:HGNC:29023]	protein_coding
ENSSSCG00000004708	11.5804	16.1875	12.1718	1.71903	11.9489	TUBGCP4	TUBGCP4	tubulin gamma complex associated protein 4 [Source:HGNC Symbol;Acc:HGNC:16691]	protein_coding
ENSSSCG00000004709	17.4691	9.87462	11.8436	6.68196	11.627				protein_coding
ENSSSCG00000004710	4.38168	6.11905	3.9045	1.33413	6.07479	ADAL	ADAL	adenosine deaminase like [Source:HGNC Symbol;Acc:HGNC:31853]	protein_coding
ENSSSCG00000004711	172.367	145.597	156.465	12.8297	193.758	LCMT2	LCMT2	leucine carboxyl methyltransferase 2 [Source:HGNC Symbol;Acc:HGNC:17558]	protein_coding
ENSSSCG00000004717	2.26797	1.77015	1.09535	5.75193	2.11879	UBR1	UBR1	ubiquitin protein ligase E3 component n-recognin 1 [Source:HGNC Symbol;Acc:HGNC:16808]	protein_coding
ENSSSCG00000004718	2.87569	0.531563	1.69056	4.02585	0.860288	TTBK2	TTBK2	tau tubulin kinase 2 [Source:HGNC Symbol;Acc:HGNC:19141]	protein_coding
ENSSSCG00000004719	1.2094	0.891666	0.42867	8.28062	0.914607	CDAN1	CDAN1	codanin 1 [Source:HGNC Symbol;Acc:HGNC:1713]	protein_coding
ENSSSCG00000004725	11.7797	7.8304	10.8573	3.17136	11.0381	ZNF106	ZNF106	zinc finger protein 106 [Source:HGNC Symbol;Acc:HGNC:12886]	protein_coding
ENSSSCG00000004726	7.1632	7.06283	6.3263	1.12613	13.2335		LRRC57	leucine-rich repeat-containing protein 57 [Source:RefSeq peptide;Acc:NP_001231740]	protein_coding
ENSSSCG00000004730	33.0106	62.3431	39.7692	5.97545	33.4942	TMEM87A	TMEM87A	transmembrane protein 87A [Source:HGNC Symbol;Acc:HGNC:24522]	protein_coding
ENSSSCG00000004731	4.09768	3.76431	3.7925	3.71862	4.05558	VPS39	VPS39	VPS39, HOPS complex subunit [Source:HGNC Symbol;Acc:HGNC:20593]	protein_coding
ENSSSCG00000004738	3.66443	5.30635	5.25576	3.59112	7.70757	MAPKBP1	MAPKBP1	mitogen-activated protein kinase binding protein 1 [Source:HGNC Symbol;Acc:HGNC:29536]	protein_coding
ENSSSCG00000004739	2.74938	1.38719	2.15831	7.44971	1.71828	MGA	MGA	MGA, MAX dimerization protein [Source:HGNC Symbol;Acc:HGNC:14010]	protein_coding
ENSSSCG00000004745	11.2855	10.3746	12.2487	1.7103	12.2351	RPAP1	RPAP1	RNA polymerase II associated protein 1 [Source:HGNC Symbol;Acc:HGNC:24567]	protein_coding
ENSSSCG00000004747	14.5104	9.30366	13.3723	10.4657	11.3691	RTF1	RTF1	RTF1 homolog, Paf1/RNA polymerase II complex component [Source:HGNC Symbol;Acc:HGNC:28996]	protein_coding
ENSSSCG00000004748	0.668443	1.29608	1.41234	2.2904	0.432837	NDUFAF1	NDUFAF1	NADH:ubiquinone oxidoreductase complex assembly factor 1 [Source:HGNC Symbol;Acc:HGNC:18828]	protein_coding
ENSSSCG00000004750	9.98862	18.1304	19.2253	9.51473	19.2641	OIP5	OIP5	Opa interacting protein 5 [Source:HGNC Symbol;Acc:HGNC:20300]	protein_coding
ENSSSCG00000004751	213.235	203.729	252.55	30.6906	229.102	CHP1	CHP1	calcineurin like EF-hand protein 1 [Source:HGNC Symbol;Acc:HGNC:17433]	protein_coding
ENSSSCG00000004753	2.74351	1.35035	1.13607	4.35594	2.43017	INO80	INO80	INO80 complex subunit [Source:HGNC Symbol;Acc:HGNC:26956]	protein_coding
ENSSSCG00000004757	22.3093	15.9833	18.8224	3.45272	25.4821	VPS18	VPS18	VPS18, CORVET/HOPS core subunit [Source:HGNC Symbol;Acc:HGNC:15972]	protein_coding
ENSSSCG00000004761	4.43509	4.62316	4.46567	6.34663	3.68554	ZFYVE19	ZFYVE19	zinc finger FYVE-type containing 19 [Source:HGNC Symbol;Acc:HGNC:20758]	protein_coding
ENSSSCG00000004765	26.0987	22.0959	25.1494	6.19799	25.6692	RMDN3	RMDN3	regulator of microtubule dynamics 3 [Source:HGNC Symbol;Acc:HGNC:25550]	protein_coding
ENSSSCG00000004766	53.7946	74.9161	71.8856	9.48848	74.2932	RAD51	RAD51	DNA repair protein RAD51 homolog 1 [Source:RefSeq peptide;Acc:NP_001116653]	protein_coding
ENSSSCG00000004770	38.7607	45.4823	30.612	254.634	25.7323				protein_coding
ENSSSCG00000004774	34.4868	34.0275	37.9741	16.0599	64.7525	IVD	IVD	isovaleryl-CoA dehydrogenase [Source:HGNC Symbol;Acc:HGNC:6186]	protein_coding
ENSSSCG00000004775	62.9822	104.523	59.3898	4.66935	104.805	KNSTRN	KNSTRN	kinetochore localized astrin/SPAG5 binding protein [Source:HGNC Symbol;Acc:HGNC:30767]	protein_coding
ENSSSCG00000004782	11.0603	11.767	9.66968	1.45481	13.9557	BUB1B	BUB1B	BUB1 mitotic checkpoint serine/threonine kinase B [Source:HGNC Symbol;Acc:HGNC:1149]	protein_coding
ENSSSCG00000004785	8.71491	11.0664	9.39796	13.5506	11.0208	SRP14	SRP14	signal recognition particle 14 [Source:HGNC Symbol;Acc:HGNC:11299]	protein_coding
ENSSSCG00000004786	37.918	30.8353	30.0033	13.0518	28.3649				protein_coding
ENSSSCG00000004789	101.817	43.8746	110.518	229.262	112.244		THBS1	Sus scrofa thrombospondin 1 (THBS1), mRNA. [Source:RefSeq mRNA;Acc:NM_001244536]	protein_coding
ENSSSCG00000004791	2.94706	2.5816	2.14046	3.35312	0.912125	RASGRP1	RASGRP1	RAS guanyl releasing protein 1 [Source:HGNC Symbol;Acc:HGNC:9878]	protein_coding
ENSSSCG00000004792	10.2248	11.3078	17.1451	0.627407	10.748	FAM98B	FAM98B	family with sequence similarity 98 member B [Source:HGNC Symbol;Acc:HGNC:26773]	protein_coding
ENSSSCG00000004795	1.76139	1.29139	1.27931	2.46983	1.35916	MEIS2	MEIS2	Meis homeobox 2 [Source:HGNC Symbol;Acc:HGNC:7001]	protein_coding
ENSSSCG00000004802	22.5155	33.482	40.166	17.8958	35.0587	AQR	AQR	aquarius intron-binding spliceosomal factor [Source:HGNC Symbol;Acc:HGNC:29513]	protein_coding
ENSSSCG00000004803	28.1642	22.4681	19.9801	393.377	19.089		ACTC1	Sus scrofa actin, alpha, cardiac muscle 1 (ACTC1), mRNA. [Source:RefSeq mRNA;Acc:NM_001170517]	protein_coding
ENSSSCG00000004806	9.61406	7.45649	7.09775	4.07857	8.43332	ARHGAP11A	ARHGAP11A	Rho GTPase activating protein 11A [Source:HGNC Symbol;Acc:HGNC:15783]	protein_coding
ENSSSCG00000004807	2.89016	3.13621	5.2511	10.9207	1.37241	SCG5	SCG5	neuroendocrine protein 7B2 precursor [Source:RefSeq peptide;Acc:NP_001098757]	protein_coding
ENSSSCG00000004814	1.52205	1.0821	1.65036	10.1736	0.872289	LRRC28	LRRC28	leucine rich repeat containing 28 [Source:HGNC Symbol;Acc:HGNC:28355]	protein_coding
ENSSSCG00000004820	5.55502	5.02643	5.04869	0.906386	6.86435	LINS1	LINS1	lines homolog 1 [Source:HGNC Symbol;Acc:HGNC:30922]	protein_coding
ENSSSCG00000004821	1.27432	0.371684	1.51885	4.04655	0.853373	ASB7	ASB7	ankyrin repeat and SOCS box containing 7 [Source:HGNC Symbol;Acc:HGNC:17182]	protein_coding
ENSSSCG00000004825	3.69177	2.09973	2.40487	10.2899	2.0418		CHSY1	Sus scrofa chondroitin sulfate synthase 1 (CHSY1), mRNA. [Source:RefSeq mRNA;Acc:NM_001244442]	protein_coding
ENSSSCG00000004826	6.14652	1.68836	3.43771	47.1363	2.38803		SELENOS	selenoprotein S [Source:RefSeq peptide;Acc:NP_001157585]	protein_coding
ENSSSCG00000004829	1.39699	1.37692	1.36732	2.50735	1.2212	CACHD1	CACHD1	cache domain containing 1 [Source:HGNC Symbol;Acc:HGNC:29314]	protein_coding
ENSSSCG00000004832	1.40848	0.544218	1.31864	6.42985	0.348952	UBE3A	UBE3A	ubiquitin-protein ligase E3A isoform 1 [Source:RefSeq peptide;Acc:NP_001230110]	protein_coding
ENSSSCG00000004834	0.989011	0.843765	0.878891	20.4136	1.08017		NDN	necdin [Source:RefSeq peptide;Acc:NP_001116616]	protein_coding
ENSSSCG00000004839	9.33407	9.53933	13.2649	0.881735	13.8948	CHRNA7	CHRNA7	cholinergic receptor nicotinic alpha 7 subunit [Source:HGNC Symbol;Acc:HGNC:1960]	protein_coding
ENSSSCG00000004844	2.28087	2.68102	4.07461	1.74667	5.0255	MTMR10	MTMR10	myotubularin related protein 10 [Source:HGNC Symbol;Acc:HGNC:25999]	protein_coding
ENSSSCG00000004847	4.37175	6.13546	4.15277	2.44566	5.60775	MPHOSPH10	MPHOSPH10	M-phase phosphoprotein 10 [Source:HGNC Symbol;Acc:HGNC:7213]	protein_coding
ENSSSCG00000004854	3.93217	2.92636	4.18127	1.19689	3.24305	TJP1	TJP1	tight junction protein 1 [Source:HGNC Symbol;Acc:HGNC:11827]	protein_coding
ENSSSCG00000004857	0.534246	1.34664	2.1912	3.13813	1.49907	ATP9B	ATP9B	ATPase phospholipid transporting 9B (putative) [Source:HGNC Symbol;Acc:HGNC:13541]	protein_coding
ENSSSCG00000004858	6.48332	3.17264	3.51097	0.453366	2.4789	SALL3	SALL3	spalt like transcription factor 3 [Source:HGNC Symbol;Acc:HGNC:10527]	protein_coding
ENSSSCG00000004869	3.35979	9.93173	9.8516	0.47607	7.17937	CNDP1	CNDP1	beta-Ala-His dipeptidase [Source:RefSeq peptide;Acc:NP_001277253]	protein_coding
ENSSSCG00000004870	2.36405	1.84879	1.85842	4.66734	0.785806	CNDP2	CNDP2	cytosolic non-specific dipeptidase [Source:RefSeq peptide;Acc:NP_001230636]	protein_coding
ENSSSCG00000004875	51.6169	65.7581	82.5083	15.0662	82.1474	CYB5A	CYB5A	Cytochrome b5 [Source:UniProtKB/Swiss-Prot;Acc:P00172]	protein_coding
ENSSSCG00000004884	2.24544	3.63318	4.81654	2.50148	2.68403	TMX3	TMX3	thioredoxin related transmembrane protein 3 [Source:HGNC Symbol;Acc:HGNC:24718]	protein_coding
ENSSSCG00000004891	0.961755	0.379866	0.754836	7.67189	0.338292	SERPINB7	SERPINB7	serpin family B member 7 [Source:HGNC Symbol;Acc:HGNC:13902]	protein_coding
ENSSSCG00000004893	1.56944	0.575895	0.657549	7.81454	0.841421	VPS4B	VPS4B	vacuolar protein sorting 4 homolog B [Source:HGNC Symbol;Acc:HGNC:10895]	protein_coding
ENSSSCG00000004894	2.77278	3.72358	3.33454	0.4608	1.34105	SERPINB5	SERPINB5	serpin family B member 5 [Source:HGNC Symbol;Acc:HGNC:8949]	protein_coding
ENSSSCG00000004901	1.63614	1.00356	0.701764	1.09402	0.594123	PIGN	PIGN	phosphatidylinositol glycan anchor biosynthesis class N [Source:HGNC Symbol;Acc:HGNC:8967]	protein_coding
ENSSSCG00000004908	7.17041	5.38442	5.64959	25.7392	4.26639	LMAN1	LMAN1	lectin, mannose binding 1 [Source:HGNC Symbol;Acc:HGNC:6631]	protein_coding
ENSSSCG00000004912	33.1293	49.0876	36.7213	7.77996	31.5367	SEC11C	SEC11C	SEC11 homolog C, signal peptidase complex subunit [Source:HGNC Symbol;Acc:HGNC:23400]	protein_coding
ENSSSCG00000004917	3.49335	5.18725	5.13871	1.26986	3.23368	MALT1	MALT1	MALT1 paracaspase [Source:HGNC Symbol;Acc:HGNC:6819]	protein_coding
ENSSSCG00000004921	2.78093	1.52644	2.68375	5.50507	3.44699	ATP8B1	ATP8B1	ATPase phospholipid transporting 8B1 [Source:HGNC Symbol;Acc:HGNC:3706]	protein_coding
ENSSSCG00000004926	2.55139	3.05066	4.12237	1.45704	3.24913	PDCD7	PDCD7	programmed cell death 7 [Source:HGNC Symbol;Acc:HGNC:8767]	protein_coding
ENSSSCG00000004927	11.1309	16.8552	8.53754	1.25846	13.0891	CLPX	CLPX	caseinolytic mitochondrial matrix peptidase chaperone subunit [Source:HGNC Symbol;Acc:HGNC:2088]	protein_coding
ENSSSCG00000004928	5.54515	10.6466	18.6123	0.595961	10.6114	CILP	CILP	cartilage intermediate layer protein 1 [Source:RefSeq peptide;Acc:NP_001335832]	protein_coding
ENSSSCG00000004929	9.89297	9.78018	10.0039	1.89118	8.11679	PARP16	PARP16	poly(ADP-ribose) polymerase family member 16 [Source:HGNC Symbol;Acc:HGNC:26040]	protein_coding
ENSSSCG00000004934	11.7137	10.2267	12.3369	3.90346	9.83818	DPP8	DPP8	dipeptidyl peptidase 8 [Source:HGNC Symbol;Acc:HGNC:16490]	protein_coding
ENSSSCG00000004935	54.1462	52.2499	52.1278	23.2246	57.0308	HACD3	HACD3	3-hydroxyacyl-CoA dehydratase 3 [Source:HGNC Symbol;Acc:HGNC:24175]	protein_coding
ENSSSCG00000004936	4.16433	5.37299	3.30353	2.21458	3.27134	INTS14	INTS14	integrator complex subunit 14 [Source:HGNC Symbol;Acc:HGNC:25372]	protein_coding
ENSSSCG00000004938	7.20719	3.87685	4.02738	2.60081	6.81758	DENND4A	DENND4A	DENN domain containing 4A [Source:HGNC Symbol;Acc:HGNC:24321]	protein_coding
ENSSSCG00000004941	3.0166	2.0221	2.59234	3.40324	2.02589	DIS3L	DIS3L	DIS3 like exosome 3'-5' exoribonuclease [Source:HGNC Symbol;Acc:HGNC:28698]	protein_coding
ENSSSCG00000004942	12.2579	13.297	11.785	2.20007	9.91401	TIPIN	TIPIN	TIMELESS interacting protein [Source:HGNC Symbol;Acc:HGNC:30750]	protein_coding
ENSSSCG00000004943	77.0464	99.3305	87.5294	9.95185	78.9582		MAP2K1	Sus scrofa mitogen-activated protein kinase kinase 1 (MAP2K1), mRNA. [Source:RefSeq mRNA;Acc:NM_001143716]	protein_coding
ENSSSCG00000004945	56.2145	42.5001	44.763	201.199	52.7624				protein_coding
ENSSSCG00000004946	11.0346	18.6598	16.6203	6.26605	24.9855	ZWILCH	ZWILCH	zwilch kinetochore protein [Source:HGNC Symbol;Acc:HGNC:25468]	protein_coding
ENSSSCG00000004951	5.84524	4.88291	4.39527	7.08153	4.23285	AAGAB	AAGAB	alpha and gamma adaptin binding protein [Source:HGNC Symbol;Acc:HGNC:25662]	protein_coding
ENSSSCG00000004952	15.4619	15.7608	14.7704	7.35335	12.9787	SMAD3	SMAD3	Mothers against decapentaplegic homolog 3 [Source:UniProtKB/Swiss-Prot;Acc:P84024]	protein_coding
ENSSSCG00000004954	7.59742	8.60845	10.2246	4.26125	6.53891	C15orf61	C15orf61	chromosome 15 open reading frame 61 [Source:HGNC Symbol;Acc:HGNC:34453]	protein_coding
ENSSSCG00000004957	0.894944	0.357896	0.688238	1.50587	0.50465	CLN6	CLN6	Sus scrofa ceroid-lipofuscinosis, neuronal 6, late infantile, variant (CLN6), mRNA. [Source:RefSeq mRNA;Acc:NM_001243614]	protein_coding
ENSSSCG00000004958	50.6685	34.0845	40.683	6.71515	47.4731	PIAS1	PIAS1	protein inhibitor of activated STAT 1 [Source:HGNC Symbol;Acc:HGNC:2752]	protein_coding
ENSSSCG00000004963	2.75969	3.89978	2.81806	14.0033	5.22563				protein_coding
ENSSSCG00000004969	32.1454	32.5161	28.724	5.19304	26.7347				protein_coding
ENSSSCG00000004970	3.6514	2.98536	3.45284	33.7511	3.0921				protein_coding
ENSSSCG00000004974	0.81351	0.425268	0.523389	2.70549	0.318129	LARP6	LARP6	La ribonucleoprotein domain family member 6 [Source:HGNC Symbol;Acc:HGNC:24012]	protein_coding
ENSSSCG00000004976	7.89706	3.22619	1.974	5.28873	8.31148	LRRC49	LRRC49	leucine rich repeat containing 49 [Source:HGNC Symbol;Acc:HGNC:25965]	protein_coding
ENSSSCG00000004979	0.787285	0.737813	1.38213	1.02766	0.764686	MYO9A	MYO9A	myosin IXA [Source:HGNC Symbol;Acc:HGNC:7608]	protein_coding
ENSSSCG00000004983	1.81446	2.89054	1.74565	0.964928	2.15402				protein_coding
ENSSSCG00000004985	18.8973	43.8382	23.5113	4.34234	25.9889				protein_coding
ENSSSCG00000004986	3.60966	6.38441	4.63407	3.16033	3.97161	TRAPPC6B	TRAPPC6B	trafficking protein particle complex 6B [Source:HGNC Symbol;Acc:HGNC:23066]	protein_coding
ENSSSCG00000004989	5.74531	2.89977	1.25916	4.09323	1.93681	FBXO33	FBXO33	F-box protein 33 [Source:HGNC Symbol;Acc:HGNC:19833]	protein_coding
ENSSSCG00000004999	1.73672	1.42875	3.03581	5.56625	1.21347	MIS18BP1	MIS18BP1	MIS18 binding protein 1 [Source:HGNC Symbol;Acc:HGNC:20190]	protein_coding
ENSSSCG00000005000	5.44056	5.9109	7.88336	2.06299	5.25792	FANCM	FANCM	Fanconi anemia complementation group M [Source:HGNC Symbol;Acc:HGNC:23168]	protein_coding
ENSSSCG00000005001	57.1198	60.3652	49.2472	587.872	36.6535	RPL10L	RPL10L	ribosomal protein L10 like [Source:HGNC Symbol;Acc:HGNC:17976]	protein_coding
ENSSSCG00000005004	20.9297	17.5354	15.8479	3.12078	18.2564	LRR1	LRR1	leucine rich repeat protein 1 [Source:HGNC Symbol;Acc:HGNC:19742]	protein_coding
ENSSSCG00000005006	11.0209	9.9247	7.47089	46.4842	5.97471		RPL36AL	Alpha-1,6-mannosyl-glycoprotein 2-beta-N-acetylglucosaminyltransferase [Source:UniProtKB/Swiss-Prot;Acc:O19071]	protein_coding
ENSSSCG00000005007	4.94298	5.10862	3.00349	0.985751	2.9992	DNAAF2	DNAAF2	dynein axonemal assembly factor 2 [Source:HGNC Symbol;Acc:HGNC:20188]	protein_coding
ENSSSCG00000005008	22.9771	30.4225	19.2678	0.333925	24.2069	POLE2	POLE2	DNA polymerase epsilon 2, accessory subunit [Source:HGNC Symbol;Acc:HGNC:9178]	protein_coding
ENSSSCG00000005009	25.3288	30.7437	23.8795	16.8803	28.3084	KLHDC2	KLHDC2	kelch domain containing 2 [Source:HGNC Symbol;Acc:HGNC:20231]	protein_coding
ENSSSCG00000005011	17.756	17.3285	23.5745	11.9613	23.0595	NEMF	NEMF	nuclear export mediator factor [Source:HGNC Symbol;Acc:HGNC:10663]	protein_coding
ENSSSCG00000005012	17.635	7.29844	10.599	19.0368	10.9834	ARF6	ARF6	ADP-ribosylation factor 6 [Source:UniProtKB/Swiss-Prot;Acc:Q007T5]	protein_coding
ENSSSCG00000005015	3.85392	1.08847	2.61642	3.26904	2.35651	SOS2	SOS2	SOS Ras/Rho guanine nucleotide exchange factor 2 [Source:HGNC Symbol;Acc:HGNC:11188]	protein_coding
ENSSSCG00000005021	1.23013	0.675798	0.382225	2.50894	0.769996	SAV1	SAV1	salvador family WW domain containing protein 1 [Source:HGNC Symbol;Acc:HGNC:17795]	protein_coding
ENSSSCG00000005027	0.342955	0.438883	0.703314	0.307771	0.765414	FRMD6	FRMD6	FERM domain containing 6 [Source:HGNC Symbol;Acc:HGNC:19839]	protein_coding
ENSSSCG00000005029	61.3178	74.0529	54.8714	44.3076	46.9654	C14orf166	C14orf166	Sus scrofa chromosome 1 open reading frame, human C14orf166 (C1H14orf166), mRNA. [Source:RefSeq mRNA;Acc:NM_001243494]	protein_coding
ENSSSCG00000005038	4.42406	5.67685	5.58125	12.7175	4.56024	PSMC6	PSMC6	proteasome 26S subunit, ATPase 6 [Source:HGNC Symbol;Acc:HGNC:9553]	protein_coding
ENSSSCG00000005039	5.62625	1.6732	2.38804	3.49804	0.908014	STYX	STYX	serine/threonine/tyrosine interacting protein [Source:HGNC Symbol;Acc:HGNC:11447]	protein_coding
ENSSSCG00000005040	6.34516	5.04812	5.06034	2.16922	3.65868			Sus scrofa glucosamine-phosphate N-acetyltransferase 1 (GNPNAT1), mRNA. [Source:RefSeq mRNA;Acc:NM_001243376]	protein_coding
ENSSSCG00000005041	19.8373	24.1477	18.0254	8.42348	20.3331	FERMT2	FERMT2	fermitin family member 2 [Source:HGNC Symbol;Acc:HGNC:15767]	protein_coding
ENSSSCG00000005043	17.4404	4.90803	7.4305	3.58673	8.6411	DDHD1	DDHD1	DDHD domain containing 1 [Source:HGNC Symbol;Acc:HGNC:19714]	protein_coding
ENSSSCG00000005045	5.27967	6.14759	7.10449	0.522302	11.4496	BMP4	BMP4	bone morphogenetic protein 4 precursor [Source:RefSeq peptide;Acc:NP_001094501]	protein_coding
ENSSSCG00000005052	24.9318	27.0619	28.3956	7.54263	32.0056	WDHD1	WDHD1	WD repeat and HMG-box DNA binding protein 1 [Source:HGNC Symbol;Acc:HGNC:23170]	protein_coding
ENSSSCG00000005054	1.57631	0.612871	1.2459	6.14466	0.596477	MAPK1IP1L	MAPK1IP1L	mitogen-activated protein kinase 1 interacting protein 1 like [Source:HGNC Symbol;Acc:HGNC:19840]	protein_coding
ENSSSCG00000005056	64.3992	68.7177	57.6423	2.35382	64.0448	DLGAP5	DLGAP5	DLG associated protein 5 [Source:HGNC Symbol;Acc:HGNC:16864]	protein_coding
ENSSSCG00000005058	58.5953	57.4691	44.5105	5.31783	56.6582	ATG14	ATG14	autophagy related 14 [Source:HGNC Symbol;Acc:HGNC:19962]	protein_coding
ENSSSCG00000005060	5.29755	4.03187	4.92127	2.80369	5.20852	KTN1	KTN1	Sus scrofa kinectin 1 (KTN1), mRNA. [Source:RefSeq mRNA;Acc:NM_001258303]	protein_coding
ENSSSCG00000005065	1.79904	2.37749	1.53362	1.13963	1.87942	AP5M1	AP5M1	adaptor related protein complex 5 mu 1 subunit [Source:HGNC Symbol;Acc:HGNC:20192]	protein_coding
ENSSSCG00000005066	7.80044	8.42034	6.94658	2.37621	6.40568	EXOC5	EXOC5	exocyst complex component 5 [Source:HGNC Symbol;Acc:HGNC:10696]	protein_coding
ENSSSCG00000005071	17.0785	19.9017	19.7797	1.83212	12.0249	C14orf37	C14orf37	chromosome 14 open reading frame 37 [Source:HGNC Symbol;Acc:HGNC:19846]	protein_coding
ENSSSCG00000005072	91.6339	110.289	107.894	67.3047	103.199	PSMA3	PSMA3	proteasome subunit alpha 3 [Source:HGNC Symbol;Acc:HGNC:9532]	protein_coding
ENSSSCG00000005073	11.6238	7.75258	7.3558	12.497	7.45971	ARID4A	ARID4A	AT-rich interactive domain-containing protein 4A [Source:RefSeq peptide;Acc:NP_001231108]	protein_coding
ENSSSCG00000005076	4.57916	5.35309	5.29408	4.0818	4.84505	KIAA0586	KIAA0586	KIAA0586 [Source:HGNC Symbol;Acc:HGNC:19960]	protein_coding
ENSSSCG00000005078	7.40377	6.21713	5.00378	1.65478	6.28849	DAAM1	DAAM1	dishevelled associated activator of morphogenesis 1 [Source:HGNC Symbol;Acc:HGNC:18142]	protein_coding
ENSSSCG00000005082	1.80899	1.21563	1.52456	0.97849	1.55327	PCNX4	PCNX4	pecanex homolog 4 [Source:HGNC Symbol;Acc:HGNC:20349]	protein_coding
ENSSSCG00000005084	0.792784	0.814132	1.11397	0.869552	1.12937	PPM1A	PPM1A	protein phosphatase, Mg2+/Mn2+ dependent 1A [Source:HGNC Symbol;Acc:HGNC:9275]	protein_coding
ENSSSCG00000005087	13.9302	8.91758	8.49185	0.649407	17.2386		SIX1	homeobox protein SIX1 [Source:RefSeq peptide;Acc:NP_001186647]	protein_coding
ENSSSCG00000005090	37.0803	45.5822	29.2085	7.50651	35.2975	MNAT1	MNAT1	CDK-activating kinase assembly factor MAT1 [Source:RefSeq peptide;Acc:NP_001159788]	protein_coding
ENSSSCG00000005092	2.93728	2.21355	2.28897	5.69363	1.98059	SLC38A6	SLC38A6	Sus scrofa solute carrier family 38 member 6 (SLC38A6), mRNA. [Source:RefSeq mRNA;Acc:NM_001267849]	protein_coding
ENSSSCG00000005095	12.5306	12.5712	11.4637	0.577904	17.2518	PRKCH	PRKCH	protein kinase C eta [Source:HGNC Symbol;Acc:HGNC:9403]	protein_coding
ENSSSCG00000005096	42.2093	25.8796	32.511	402.634	37.4482		HIF1A	hypoxia-inducible factor 1-alpha [Source:RefSeq peptide;Acc:NP_001116596]	protein_coding
ENSSSCG00000005103	4.98389	5.97601	6.61039	0.801061	5.36906	DET1	DET1	de-etiolated homolog 1 (Arabidopsis) [Source:HGNC Symbol;Acc:HGNC:25477]	protein_coding
ENSSSCG00000005105	15.9318	17.344	18.378	8.04225	12.924	MRPL46	MRPL46	mitochondrial ribosomal protein L46 [Source:HGNC Symbol;Acc:HGNC:1192]	protein_coding
ENSSSCG00000005109	14.1495	22.7412	16.8752	54.0338	15.7968	ESR2	ESR2	estrogen receptor beta [Source:RefSeq peptide;Acc:NP_001001533]	protein_coding
ENSSSCG00000005110	12.2186	12.0641	12.2513	20.488	11.866	SYNE2	SYNE2	spectrin repeat containing nuclear envelope protein 2 [Source:HGNC Symbol;Acc:HGNC:17084]	protein_coding
ENSSSCG00000005126	51.2814	68.651	50.7405	7.97754	53.636	PLAA	PLAA	phospholipase A2 activating protein [Source:HGNC Symbol;Acc:HGNC:9043]	protein_coding
ENSSSCG00000005127	13.3516	11.3374	11.0177	6.68043	12.6639	CAAP1	CAAP1	caspase activity and apoptosis inhibitor 1 [Source:HGNC Symbol;Acc:HGNC:25834]	protein_coding
ENSSSCG00000005135	16.9385	23.0122	16.0791	3.69249	21.5249				protein_coding
ENSSSCG00000005150	6.24424	2.68862	6.0119	25.4137	7.80951	KLHL9	KLHL9	kelch like family member 9 [Source:HGNC Symbol;Acc:HGNC:18732]	protein_coding
ENSSSCG00000005164	118.756	116.018	133.191	9.26228	95.6898	HACD4	HACD4	3-hydroxyacyl-CoA dehydratase 4 [Source:HGNC Symbol;Acc:HGNC:20920]	protein_coding
ENSSSCG00000005166	4.41141	3.13629	5.13919	11.7093	3.21593	MLLT3	MLLT3	MLLT3, super elongation complex subunit [Source:HGNC Symbol;Acc:HGNC:7136]	protein_coding
ENSSSCG00000005169	9.06049	14.0247	10.5056	88.1027	8.44146				protein_coding
ENSSSCG00000005170	7.73889	3.68326	3.76189	7.02212	5.44082	DENND4C	DENND4C	DENN domain containing 4C [Source:HGNC Symbol;Acc:HGNC:26079]	protein_coding
ENSSSCG00000005172	122.541	123.463	154.371	642.852	96.5944				protein_coding
ENSSSCG00000005173	17.7942	15.2071	22.4841	5.50216	16.363	HAUS6	HAUS6	HAUS augmin like complex subunit 6 [Source:HGNC Symbol;Acc:HGNC:25948]	protein_coding
ENSSSCG00000005174	319.932	425.102	283.973	140.709	303.676	RRAGA	RRAGA	Ras related GTP binding A [Source:HGNC Symbol;Acc:HGNC:16963]	protein_coding
ENSSSCG00000005177	20.4166	61.2232	52.0051	0.511789	56.3822	SH3GL2	SH3GL2	SH3 domain containing GRB2 like 2, endophilin A1 [Source:HGNC Symbol;Acc:HGNC:10831]	protein_coding
ENSSSCG00000005178	0.663342	1.20044	0.96873	3.89644	1.4461	CNTLN	CNTLN	centlein [Source:HGNC Symbol;Acc:HGNC:23432]	protein_coding
ENSSSCG00000005180	31.076	21.9927	24.2279	13.6386	37.457	BNC2	BNC2	basonuclin 2 [Source:HGNC Symbol;Acc:HGNC:30988]	protein_coding
ENSSSCG00000005182	6.60265	6.79631	5.74974	1.18506	8.68342	CCDC171	CCDC171	coiled-coil domain containing 171 [Source:HGNC Symbol;Acc:HGNC:29828]	protein_coding
ENSSSCG00000005183	20.9415	18.0262	19.8874	13.9029	18.8191			Sus scrofa PC4 and SFRS1 interacting protein 1 (PSIP1), mRNA. [Source:RefSeq mRNA;Acc:NM_001243670]	protein_coding
ENSSSCG00000005184	3.14296	1.18129	2.27163	2.15581	1.53998				protein_coding
ENSSSCG00000005190	7.06922	2.87687	6.19879	14.263	2.73179	NFIB	NFIB	nuclear factor I B [Source:HGNC Symbol;Acc:HGNC:7785]	protein_coding
ENSSSCG00000005193	2.67455	0.76059	1.24932	10.3207	0.762015	TYRP1	TYRP1	5,6-dihydroxyindole-2-carboxylic acid oxidase precursor [Source:RefSeq peptide;Acc:NP_001020397]	protein_coding
ENSSSCG00000005194	1.41711	0.860948	1.07438	3.60708	0.709625	PTPRD	PTPRD	protein tyrosine phosphatase, receptor type D [Source:HGNC Symbol;Acc:HGNC:9668]	protein_coding
ENSSSCG00000005198	7.44847	7.12414	8.15027	11.0604	10.28	KDM4C	KDM4C	lysine demethylase 4C [Source:HGNC Symbol;Acc:HGNC:17071]	protein_coding
ENSSSCG00000005199	3.52028	0.556165	0.878526	34.7003	1.39302	GLDC	GLDC	glycine decarboxylase [Source:HGNC Symbol;Acc:HGNC:4313]	protein_coding
ENSSSCG00000005201	27.209	22.3767	26.3146	11.3648	24.0793	UHRF2	UHRF2	ubiquitin like with PHD and ring finger domains 2 [Source:HGNC Symbol;Acc:HGNC:12557]	protein_coding
ENSSSCG00000005205	2.46233	0.645849	2.23882	3.51838	1.49845	KIAA2026	KIAA2026	KIAA2026 [Source:HGNC Symbol;Acc:HGNC:23378]	protein_coding
ENSSSCG00000005207	36.1324	36.4621	57.1276	5.29783	43.5261	ERMP1	ERMP1	endoplasmic reticulum metallopeptidase 1 [Source:HGNC Symbol;Acc:HGNC:23703]	protein_coding
ENSSSCG00000005208	1.6065	0.519154	0.981699	2.05331	0.855321	RIC1	RIC1	RIC1 homolog, RAB6A GEF complex partner 1 [Source:HGNC Symbol;Acc:HGNC:17686]	protein_coding
ENSSSCG00000005209	10.2442	12.3813	8.22823	85.4972	11.7964				protein_coding
ENSSSCG00000005212	1.61646	1.27691	0.368326	6.44721	0.682295	PLGRKT	PLGRKT	Sus scrofa plasminogen receptor with a C-terminal lysine (PLGRKT), mRNA. [Source:RefSeq mRNA;Acc:NM_001190217]	protein_coding
ENSSSCG00000005215	0.807394	0.487044	0.685718	1.3613	0.731936	JAK2	JAK2	Tyrosine-protein kinase JAK2 [Source:UniProtKB/Swiss-Prot;Acc:O19064]	protein_coding
ENSSSCG00000005217	20.1036	19.7603	20.5676	3.9957	23.0008	RCL1	RCL1	RNA terminal phosphate cyclase like 1 [Source:HGNC Symbol;Acc:HGNC:17687]	protein_coding
ENSSSCG00000005219	37.9066	25.1779	31.6282	8.41615	28.3549	CDC37L1	CDC37L1	cell division cycle 37 like 1 [Source:HGNC Symbol;Acc:HGNC:17179]	protein_coding
ENSSSCG00000005220	0.735132	4.3118	0.879415	2.309	1.4836	PLPP6	PLPP6	phospholipid phosphatase 6 [Source:HGNC Symbol;Acc:HGNC:23682]	protein_coding
ENSSSCG00000005222	1.33222	2.70611	2.70602	1.77624	0.759132		SLC1A1	Sus scrofa solute carrier family 1 (neuronal/epithelial high affinity glutamate transporter, system Xag), member 1 (SLC1A1), mRNA. [Source:RefSeq mRNA;Acc:NM_001164649]	protein_coding
ENSSSCG00000005225	5.38208	7.50418	8.03684	4.4079	10.198	RFX3	RFX3	regulatory factor X3 [Source:HGNC Symbol;Acc:HGNC:9984]	protein_coding
ENSSSCG00000005227	11.9208	18.4254	13.6556	3.87022	16.6922	PUM3	PUM3	pumilio RNA binding family member 3 [Source:HGNC Symbol;Acc:HGNC:29676]	protein_coding
ENSSSCG00000005232	1.15325	1.19986	1.55746	0.555335	0.681197	SMARCA2	SMARCA2	SWI/SNF related, matrix associated, actin dependent regulator of chromatin, subfamily a, member 2 [Source:HGNC Symbol;Acc:HGNC:11098]	protein_coding
ENSSSCG00000005235	1.11007	1.18381	1.60013	3.4217	2.89918	KANK1	KANK1	KN motif and ankyrin repeat domains 1 [Source:HGNC Symbol;Acc:HGNC:19309]	protein_coding
ENSSSCG00000005241	2.8906	4.43463	3.20661	0.500607	2.51647				protein_coding
ENSSSCG00000005247	1.22141	0.689173	1.43131	1.70505	1.60188	TJP2	TJP2	Sus scrofa tight junction protein 2 (TJP2), mRNA. [Source:RefSeq mRNA;Acc:NM_001206404]	protein_coding
ENSSSCG00000005249	2.4069	0.983933	0.699259	14.3639	2.91447	FAM189A2	FAM189A2	family with sequence similarity 189 member A2 [Source:HGNC Symbol;Acc:HGNC:24820]	protein_coding
ENSSSCG00000005252	4.08	3.07356	3.731	1.60036	4.40087	PTAR1	PTAR1	protein prenyltransferase alpha subunit repeat containing 1 [Source:HGNC Symbol;Acc:HGNC:30449]	protein_coding
ENSSSCG00000005255	4.56438	2.95382	4.00016	3.3084	2.90378	SMC5	SMC5	structural maintenance of chromosomes 5 [Source:HGNC Symbol;Acc:HGNC:20465]	protein_coding
ENSSSCG00000005271	3.25963	1.21665	1.50405	1.60887	0.890016	CARNMT1	CARNMT1	carnosine N-methyltransferase 1 [Source:HGNC Symbol;Acc:HGNC:23435]	protein_coding
ENSSSCG00000005272	0.46378	0.384679	0.39629	1.38734	0.348695	NMRK1	NMRK1	nicotinamide riboside kinase 1 [Source:HGNC Symbol;Acc:HGNC:26057]	protein_coding
ENSSSCG00000005273	6.14997	9.67211	5.98752	2.34141	7.30087		OSTF1	Osteoclast-stimulating factor 1 [Source:UniProtKB/Swiss-Prot;Acc:Q8MJ49]	protein_coding
ENSSSCG00000005282	27.7964	11.7957	21.053	8.56093	18.4614				protein_coding
ENSSSCG00000005284	6.97567	11.1489	7.17114	8.1526	7.65198	GNA14	GNA14	guanine nucleotide-binding protein subunit alpha-14 [Source:RefSeq peptide;Acc:NP_001090987]	protein_coding
ENSSSCG00000005286	10.2722	7.89194	6.34232	0.594731	9.62445	CEP78	CEP78	centrosomal protein 78 [Source:HGNC Symbol;Acc:HGNC:25740]	protein_coding
ENSSSCG00000005287	14.912	12.3116	8.11101	2.30231	19.1873	PSAT1	PSAT1	phosphoserine aminotransferase 1 [Source:HGNC Symbol;Acc:HGNC:19129]	protein_coding
ENSSSCG00000005291	1.26189	0.897143	0.979176	0.795766	0.437266	TLE1	TLE1	transducin like enhancer of split 1 [Source:HGNC Symbol;Acc:HGNC:11837]	protein_coding
ENSSSCG00000005296	3.11883	2.78692	3.59893	0.513554	2.24187	PHF24	PHF24	PHD finger protein 24 [Source:HGNC Symbol;Acc:HGNC:29180]	protein_coding
ENSSSCG00000005297	1.36519	1.27389	0.952662	3.42017	0.931886	DNAJB5	DNAJB5	DnaJ heat shock protein family (Hsp40) member B5 [Source:HGNC Symbol;Acc:HGNC:14887]	protein_coding
ENSSSCG00000005300	20.8599	21.1956	20.4427	73.7198	25.5306	VCP	VCP	transitional endoplasmic reticulum ATPase [Source:RefSeq peptide;Acc:NP_999445]	protein_coding
ENSSSCG00000005303	0.944147	1.31715	1.16903	4.12453	1.9456	PIGO	PIGO	phosphatidylinositol glycan anchor biosynthesis class O [Source:HGNC Symbol;Acc:HGNC:23215]	protein_coding
ENSSSCG00000005305	3.66248	2.82576	4.8365	0.560241	4.0613	UNC13B	UNC13B	unc-13 homolog B [Source:HGNC Symbol;Acc:HGNC:12566]	protein_coding
ENSSSCG00000005310	9.08151	3.39564	6.9437	56.3848	8.49702	TESK1	TESK1	testis-specific kinase 1 [Source:HGNC Symbol;Acc:HGNC:11731]	protein_coding
ENSSSCG00000005313	12.6961	22.2894	19.2174	34.8784	9.78143	CCDC107	CCDC107	coiled-coil domain containing 107 [Source:HGNC Symbol;Acc:HGNC:28465]	protein_coding
ENSSSCG00000005314	20.4897	14.3497	23.2742	36.2264	15.8288	ARHGEF39	ARHGEF39	rho guanine nucleotide exchange factor 39 [Source:RefSeq peptide;Acc:NP_001182615]	protein_coding
ENSSSCG00000005315	20.8299	36.4965	19.3743	12.0534	33.7813	CA9	CA9	carbonic anhydrase 9 [Source:HGNC Symbol;Acc:HGNC:1383]	protein_coding
ENSSSCG00000005317	1.35198	1.56826	1.7511	7.0562	1.79083	TLN1	TLN1	talin 1 [Source:HGNC Symbol;Acc:HGNC:11845]	protein_coding
ENSSSCG00000005319	7.10826	8.94696	9.24711	13.7995	7.71518		GBA2	non-lysosomal glucosylceramidase [Source:RefSeq peptide;Acc:NP_001245314]	protein_coding
ENSSSCG00000005320	13.9875	10.2198	14.5924	6.48868	16.2474	RGP1	RGP1	RGP1 homolog, RAB6A GEF complex partner 1 [Source:HGNC Symbol;Acc:HGNC:21965]	protein_coding
ENSSSCG00000005322	0.625177	0.727314	0.641039	13.3119	0.769159	NPR2	NPR2	atrial natriuretic peptide receptor 2 precursor [Source:RefSeq peptide;Acc:NP_001231251]	protein_coding
ENSSSCG00000005338	2.28517	2.87642	2.40717	18.4903	2.31257	RECK	RECK	reversion inducing cysteine rich protein with kazal motifs [Source:HGNC Symbol;Acc:HGNC:11345]	protein_coding
ENSSSCG00000005343	32.739	16.3247	20.464	8.74549	27.085	RNF38	RNF38	ring finger protein 38 [Source:HGNC Symbol;Acc:HGNC:18052]	protein_coding
ENSSSCG00000005344	9.21166	18.1502	10.6548	1.67957	14.5112	MELK	MELK	maternal embryonic leucine zipper kinase [Source:HGNC Symbol;Acc:HGNC:16870]	protein_coding
ENSSSCG00000005346	7.86421	10.215	8.22356	2.36519	10.1534	ZCCHC7	ZCCHC7	zinc finger CCHC-type containing 7 [Source:HGNC Symbol;Acc:HGNC:26209]	protein_coding
ENSSSCG00000005347	108.417	121.69	105.247	26.4162	127.325	POLR1E	POLR1E	RNA polymerase I subunit E [Source:HGNC Symbol;Acc:HGNC:17631]	protein_coding
ENSSSCG00000005349	484.145	623.268	508.85	23.0352	510.906	GRHPR	GRHPR	glyoxylate and hydroxypyruvate reductase [Source:HGNC Symbol;Acc:HGNC:4570]	protein_coding
ENSSSCG00000005350	50.7319	37.5096	46.5363	6.04431	45.3435	FBXO10	FBXO10	F-box protein 10 [Source:HGNC Symbol;Acc:HGNC:13589]	protein_coding
ENSSSCG00000005354	10.2476	12.1855	11.3754	6.34786	9.94753	TRMT10B	TRMT10B	tRNA methyltransferase 10B [Source:HGNC Symbol;Acc:HGNC:26454]	protein_coding
ENSSSCG00000005355	28.3705	91.503	49.2723	10.5566	39.3204	EXOSC3	EXOSC3	exosome component 3 [Source:HGNC Symbol;Acc:HGNC:17944]	protein_coding
ENSSSCG00000005361	13.2064	13.1281	23.0085	3.88059	12.9029	ALDH1B1	ALDH1B1	aldehyde dehydrogenase 1 family member B1 [Source:HGNC Symbol;Acc:HGNC:407]	protein_coding
ENSSSCG00000005364	27.8838	34.028	36.934	2.65043	35.8243	TDRD7	TDRD7	tudor domain containing 7 [Source:HGNC Symbol;Acc:HGNC:30831]	protein_coding
ENSSSCG00000005366	200.393	170.57	165.234	44.88	203.564	NCBP1	NCBP1	nuclear cap binding protein subunit 1 [Source:HGNC Symbol;Acc:HGNC:7658]	protein_coding
ENSSSCG00000005367	2.51074	2.26269	1.49873	0.8251	2.63635	TSTD2	TSTD2	thiosulfate sulfurtransferase like domain containing 2 [Source:HGNC Symbol;Acc:HGNC:30087]	protein_coding
ENSSSCG00000005368	9.29844	7.23643	8.10878	2.88452	6.68671	XPA	XPA	XPA, DNA damage recognition and repair factor [Source:HGNC Symbol;Acc:HGNC:12814]	protein_coding
ENSSSCG00000005370	0.83395	1.34749	1.34744	0.816431	1.15202		TRMO	Sus scrofa tRNA methyltransferase O (TRMO), mRNA. [Source:RefSeq mRNA;Acc:NM_001243624]	protein_coding
ENSSSCG00000005376	18.2721	17.9457	19.959	4.62062	16.5184	TBC1D2	TBC1D2	TBC1 domain family member 2 [Source:HGNC Symbol;Acc:HGNC:18026]	protein_coding
ENSSSCG00000005379	1.11881	2.05482	0.509863	2.84474	1.06254	GALNT12	GALNT12	polypeptide N-acetylgalactosaminyltransferase 12 [Source:HGNC Symbol;Acc:HGNC:19877]	protein_coding
ENSSSCG00000005382	1.23194	0.661752	0.916988	0.786173	0.805991	TGFBR1	TGFBR1	TGF-beta receptor type-1 precursor [Source:RefSeq peptide;Acc:NP_001033728]	protein_coding
ENSSSCG00000005383	17.6866	12.9268	11.2993	14.9821	14.2461	ALG2	ALG2	Sus scrofa ALG2, alpha-1,3/1,6-mannosyltransferase (ALG2), mRNA. [Source:RefSeq mRNA;Acc:NM_001101029]	protein_coding
ENSSSCG00000005386	7.68519	8.442	8.31079	3.90063	5.95263	STX17	STX17	syntaxin 17 [Source:HGNC Symbol;Acc:HGNC:11432]	protein_coding
ENSSSCG00000005388	0.928655	0.796156	0.914875	1.91188	0.920863	INVS	INVS	inversin [Source:HGNC Symbol;Acc:HGNC:17870]	protein_coding
ENSSSCG00000005389	28.3055	28.581	31.5466	14.202	25.8733	TEX10	TEX10	testis expressed 10 [Source:HGNC Symbol;Acc:HGNC:25988]	protein_coding
ENSSSCG00000005391	3.86269	2.81235	1.27251	1.16939	2.60768	MSANTD3-TMEFF1	MSANTD3-TMEFF1	MSANTD3-TMEFF1 readthrough [Source:HGNC Symbol;Acc:HGNC:38838]	protein_coding
ENSSSCG00000005393	2.78705	3.56661	3.3254	2.27375	1.66032	PLPPR1	PLPPR1	phospholipid phosphatase related 1 [Source:HGNC Symbol;Acc:HGNC:25993]	protein_coding
ENSSSCG00000005399	14.996	22.2895	16.2649	1.86612	23.2807	RNF20	RNF20	ring finger protein 20 [Source:HGNC Symbol;Acc:HGNC:10062]	protein_coding
ENSSSCG00000005403	4.50156	3.74607	4.75049	3.46264	3.12265	SMC2	SMC2	structural maintenance of chromosomes 2 [Source:HGNC Symbol;Acc:HGNC:14011]	protein_coding
ENSSSCG00000005423	1.95559	3.92767	3.35872	0.482615	4.57346		ABCA1	ATP-binding cassette, sub-family A (ABC1), member 1 [Source:RefSeq peptide;Acc:NP_001304009]	protein_coding
ENSSSCG00000005426	0.51372	0.695675	0.702339	0.965942	0.464653	FSD1L	FSD1L	fibronectin type III and SPRY domain containing 1 like [Source:HGNC Symbol;Acc:HGNC:13753]	protein_coding
ENSSSCG00000005427	1.15247	0.939255	1.78698	4.43967	0.547258				protein_coding
ENSSSCG00000005430	6.26945	2.35973	5.54617	52.9531	3.32733				protein_coding
ENSSSCG00000005432	44.4055	52.706	35.2424	330.957	31.0932				protein_coding
ENSSSCG00000005436	13.5707	3.79295	5.62974	21.475	2.75474				protein_coding
ENSSSCG00000005437	2.1393	0.380234	0.621513	1.1519	0.736496			Sus scrofa Kruppel like factor 4 (KLF4), mRNA. [Source:RefSeq mRNA;Acc:NM_001031782]	protein_coding
ENSSSCG00000005438	2.77917	6.77434	3.16631	8.31351	2.26235	ACTL7B	ACTL7B	actin like 7B [Source:HGNC Symbol;Acc:HGNC:162]	protein_coding
ENSSSCG00000005440	25.394	20.7977	19.9207	17.4681	21.9124	FAM206A	FAM206A	family with sequence similarity 206 member A [Source:HGNC Symbol;Acc:HGNC:1364]	protein_coding
ENSSSCG00000005441	5.46838	3.45092	4.13709	2.37098	4.18679				protein_coding
ENSSSCG00000005444	1.33981	1.04413	1.35619	7.39913	1.50489	TMEM245	TMEM245	transmembrane protein 245 [Source:HGNC Symbol;Acc:HGNC:1363]	protein_coding
ENSSSCG00000005446	17.8142	27.2389	24.3196	0.741409	17.9727	EPB41L4B	EPB41L4B	erythrocyte membrane protein band 4.1 like 4B [Source:HGNC Symbol;Acc:HGNC:19818]	protein_coding
ENSSSCG00000005449	2.70185	3.30613	3.1611	0.466282	2.68934	PTPN3	PTPN3	protein tyrosine phosphatase, non-receptor type 3 [Source:HGNC Symbol;Acc:HGNC:9655]	protein_coding
ENSSSCG00000005453	23.4801	24.4725	24.6212	155.068	8.33515			Thioredoxin [Source:UniProtKB/Swiss-Prot;Acc:P82460]	protein_coding
ENSSSCG00000005459	4.06529	2.41727	3.28422	7.16379	3.75555	KIAA0368	KIAA0368	KIAA0368 [Source:HGNC Symbol;Acc:HGNC:29020]	protein_coding
ENSSSCG00000005460	4.29505	2.03571	2.20201	47.5379	3.1726	DNAJC25	DNAJC25	DnaJ heat shock protein family (Hsp40) member C25 [Source:HGNC Symbol;Acc:HGNC:34187]	protein_coding
ENSSSCG00000005466	2.55832	2.2438	2.71312	7.59565	1.65762	PTBP3	PTBP3	polypyrimidine tract-binding protein 3 [Source:RefSeq peptide;Acc:NP_001070683]	protein_coding
ENSSSCG00000005467	0.360931	0.410566	0.444106	4.27552	0.822672	HSDL2	HSDL2	hydroxysteroid dehydrogenase-like protein 2 [Source:RefSeq peptide;Acc:NP_001183950]	protein_coding
ENSSSCG00000005469	35.9411	30.1397	30.4222	8.00935	38.1139	KIAA1958	KIAA1958	KIAA1958 [Source:HGNC Symbol;Acc:HGNC:23427]	protein_coding
ENSSSCG00000005471	8.47223	4.60608	6.13213	0.766696	7.16717	SNX30	SNX30	sorting nexin family member 30 [Source:HGNC Symbol;Acc:HGNC:23685]	protein_coding
ENSSSCG00000005475	1.38574	1.65512	2.04609	0.994861	1.05284	ZFP37	ZFP37	ZFP37 zinc finger protein [Source:HGNC Symbol;Acc:HGNC:12863]	protein_coding
ENSSSCG00000005477	9.92088	7.02622	9.56197	5.59428	7.94188	FKBP15	FKBP15	FK506 binding protein 15 [Source:HGNC Symbol;Acc:HGNC:23397]	protein_coding
ENSSSCG00000005478	100.534	122.916	135.684	104.339	81.0422	POLE3	POLE3	DNA polymerase epsilon 3, accessory subunit [Source:HGNC Symbol;Acc:HGNC:13546]	protein_coding
ENSSSCG00000005479	1.44101	4.69555	1.55966	10.1299	1.2545				protein_coding
ENSSSCG00000005480	1.86191	3.14697	2.49751	5.42254	2.26873				protein_coding
ENSSSCG00000005481	2.44997	9.28962	6.10088	4.81603	5.20751				protein_coding
ENSSSCG00000005484	6.01944	3.76598	4.732	7.56267	5.31656	ZNF618	ZNF618	zinc finger protein 618 [Source:HGNC Symbol;Acc:HGNC:29416]	protein_coding
ENSSSCG00000005501	63.4198	42.5894	42.3915	4.59635	80.5219	TRIM32	TRIM32	tripartite motif containing 32 [Source:HGNC Symbol;Acc:HGNC:16380]	protein_coding
ENSSSCG00000005507	33.7032	43.5625	31.1681	11.1028	33.4517	PSMD5	PSMD5	proteasome 26S subunit, non-ATPase 5 [Source:HGNC Symbol;Acc:HGNC:9563]	protein_coding
ENSSSCG00000005508	1.56736	2.09754	1.38654	3.14409	2.10147				protein_coding
ENSSSCG00000005514	1.16256	0.998718	0.993384	5.73813	1.72516	RAB14	RAB14	ras-related protein Rab-14 [Source:RefSeq peptide;Acc:NP_001026953]	protein_coding
ENSSSCG00000005524	6.53852	2.47477	7.87809	4.30582	5.53959	DAB2IP	DAB2IP	DAB2 interacting protein [Source:HGNC Symbol;Acc:HGNC:17294]	protein_coding
ENSSSCG00000005528	63.7238	92.1089	69.812	23.1018	80.5085				protein_coding
ENSSSCG00000005532	4.92682	10.6188	11.4508	4.00251	8.24991	MRRF	MRRF	mitochondrial ribosome recycling factor [Source:HGNC Symbol;Acc:HGNC:7234]	protein_coding
ENSSSCG00000005575	2.04816	0.996995	1.57667	8.87556	0.89372	RC3H2	RC3H2	ring finger and CCCH-type domains 2 [Source:HGNC Symbol;Acc:HGNC:21461]	protein_coding
ENSSSCG00000005576	10.1526	8.51353	8.80863	7.24212	16.1937	ZBTB6	ZBTB6	zinc finger and BTB domain containing 6 [Source:HGNC Symbol;Acc:HGNC:16764]	protein_coding
ENSSSCG00000005582	2.80602	0.9364	2.19216	5.44743	2.20263	STRBP	STRBP	spermatid perinuclear RNA binding protein [Source:HGNC Symbol;Acc:HGNC:16462]	protein_coding
ENSSSCG00000005585	2.24385	1.65823	2.80533	1.85468	1.50011	DENND1A	DENND1A	DENN domain containing 1A [Source:HGNC Symbol;Acc:HGNC:29324]	protein_coding
ENSSSCG00000005586	11.3821	6.96035	6.85564	2.57146	5.82062		LHX2	LIM/homeobox protein Lhx2 [Source:RefSeq peptide;Acc:NP_001163990]	protein_coding
ENSSSCG00000005588	2.30618	0.725197	0.394115	61.7692	0.610729	NR5A1	NR5A1	Steroidogenic factor 1 [Source:UniProtKB/Swiss-Prot;Acc:P79387]	protein_coding
ENSSSCG00000005589	12.5127	4.44795	8.35297	1.92999	7.75208	NR6A1	NR6A1	nuclear receptor subfamily 6 group A member 1 [Source:RefSeq peptide;Acc:NP_001090968]	protein_coding
ENSSSCG00000005590	37.3594	67.3895	41.0511	87.2803	48.3827		PSMB7	Proteasome subunit beta type-7 [Source:UniProtKB/Swiss-Prot;Acc:A1XQU1]	protein_coding
ENSSSCG00000005596	17.7342	42.6958	31.3402	7.05318	30.9096		ARPC5L	actin-related protein 2/3 complex subunit 5-like protein [Source:RefSeq peptide;Acc:NP_001172063]	protein_coding
ENSSSCG00000005597	14.9721	12.5083	18.0077	4.53538	16.334	GOLGA1	GOLGA1	golgin A1 [Source:HGNC Symbol;Acc:HGNC:4424]	protein_coding
ENSSSCG00000005598	7.05196	2.089	3.37441	12.5867	3.16262	SCAI	SCAI	suppressor of cancer cell invasion [Source:HGNC Symbol;Acc:HGNC:26709]	protein_coding
ENSSSCG00000005599	3.05958	3.30032	2.23571	8.7105	5.66114	RABEPK	RABEPK	rab9 effector protein with kelch motifs [Source:RefSeq peptide;Acc:NP_001231329]	protein_coding
ENSSSCG00000005600	32.5358	27.4544	24.0223	11.1264	33.0933		PPP6C	serine/threonine-protein phosphatase 6 catalytic subunit [Source:RefSeq peptide;Acc:NP_001231333]	protein_coding
ENSSSCG00000005601	67.283	42.9168	42.2461	1516.6	31.3299	HSPA5	HSPA5	heat shock protein family A (Hsp70) member 5 [Source:HGNC Symbol;Acc:HGNC:5238]	protein_coding
ENSSSCG00000005602	1.2722	1.22846	1.45375	2.7605	1.09101	GAPVD1	GAPVD1	GTPase activating protein and VPS9 domains 1 [Source:HGNC Symbol;Acc:HGNC:23375]	protein_coding
ENSSSCG00000005604	0.714466	1.34099	0.976791	2.51338	0.787101	PBX3	PBX3	PBX homeobox 3 [Source:HGNC Symbol;Acc:HGNC:8634]	protein_coding
ENSSSCG00000005610	22.687	41.121	27.0972	30.7258	32.477	SLC2A8	SLC2A8	solute carrier family 2 member 8 [Source:HGNC Symbol;Acc:HGNC:13812]	protein_coding
ENSSSCG00000005611	62.5061	65.9117	71.7102	8.69668	86.9732	ZNF79	ZNF79	zinc finger protein 79 [Source:HGNC Symbol;Acc:HGNC:13153]	protein_coding
ENSSSCG00000005613	44.4322	47.21	47.8774	3.21328	54.2542	LRSAM1	LRSAM1	leucine rich repeat and sterile alpha motif containing 1 [Source:HGNC Symbol;Acc:HGNC:25135]	protein_coding
ENSSSCG00000005614	3.24248	4.28116	5.12386	3.62785	3.77929	FAM129B	FAM129B	family with sequence similarity 129 member B [Source:HGNC Symbol;Acc:HGNC:25282]	protein_coding
ENSSSCG00000005617	18.4675	13.9333	26.937	19.8424	32.6316	STXBP1	STXBP1	syntaxin binding protein 1 [Source:HGNC Symbol;Acc:HGNC:11444]	protein_coding
ENSSSCG00000005619	177.555	189.159	185.903	26.263	170.49	TOR2A	TOR2A	torsin family 2 member A [Source:HGNC Symbol;Acc:HGNC:11996]	protein_coding
ENSSSCG00000005621	1.2825	1.74544	1.6031	2.828	1.80961		CDK9	cyclin-dependent kinase 9 [Source:RefSeq peptide;Acc:NP_001159516]	protein_coding
ENSSSCG00000005623	0.668504	0.831727	1.59942	5.99922	3.33315	ST6GALNAC6	ST6GALNAC6	ST6 N-acetylgalactosaminide alpha-2,6-sialyltransferase 6 [Source:HGNC Symbol;Acc:HGNC:23364]	protein_coding
ENSSSCG00000005625	1.36639	0.971433	1.08152	1.89309	0.978945	ENG	ENG	endoglin precursor [Source:RefSeq peptide;Acc:NP_999196]	protein_coding
ENSSSCG00000005626	8.26448	11.7513	8.24637	5.26341	15.223	FPGS	FPGS	folylpolyglutamate synthase [Source:HGNC Symbol;Acc:HGNC:3824]	protein_coding
ENSSSCG00000005628	3.65095	3.14361	2.55118	5.46067	2.56198	ST6GALNAC4	ST6GALNAC4	alpha-N-acetyl-neuraminyl-2,3-beta-galactosyl-1, 3-N-acetyl-galactosaminide alpha-2,6-sialyltransferase [Source:RefSeq peptide;Acc:NP_998949]	protein_coding
ENSSSCG00000005631	1.84435	0.983431	0.775855	2.54637	0.488427	FAM102A	FAM102A	family with sequence similarity 102 member A [Source:HGNC Symbol;Acc:HGNC:31419]	protein_coding
ENSSSCG00000005638	1.45025	0.808126	1.52724	1.1256	0.818948	LCN2	LCN2	neutrophil gelatinase-associated lipocalin precursor [Source:RefSeq peptide;Acc:NP_001231339]	protein_coding
ENSSSCG00000005640	8.51057	5.8489	19.5861	5.98268	6.33135	CIZ1	CIZ1	CDKN1A interacting zinc finger protein 1 [Source:HGNC Symbol;Acc:HGNC:16744]	protein_coding
ENSSSCG00000005643	0.481032	0.957571	0.635728	2.12964	0.411157				protein_coding
ENSSSCG00000005646	11.623	16.9579	17.4105	29.0242	24.1887	COQ4	COQ4	coenzyme Q4 [Source:HGNC Symbol;Acc:HGNC:19693]	protein_coding
ENSSSCG00000005648	0.480877	0.45584	0.657437	2.39747	0.431322	SLC27A4	SLC27A4	solute carrier family 27 member 4 [Source:HGNC Symbol;Acc:HGNC:10998]	protein_coding
ENSSSCG00000005649	8.90818	10.0394	13.6675	18.2388	8.11552		URM1	ubiquitin-related modifier 1 [Source:RefSeq peptide;Acc:NP_001230416]	protein_coding
ENSSSCG00000005650	6.32396	11.944	9.56287	7.45226	6.94625	CERCAM	CERCAM	cerebral endothelial cell adhesion molecule [Source:HGNC Symbol;Acc:HGNC:23723]	protein_coding
ENSSSCG00000005651	1.6321	3.70204	2.76262	3.44079	2.26352	ODF2	ODF2	outer dense fiber protein 2 [Source:RefSeq peptide;Acc:NP_001180376]	protein_coding
ENSSSCG00000005652	15.4868	24.4312	15.2846	3.28947	21.6921	GLE1	GLE1	GLE1, RNA export mediator [Source:HGNC Symbol;Acc:HGNC:4315]	protein_coding
ENSSSCG00000005654	19.8176	17.3675	20.5456	9.89718	21.9221	SPTAN1	SPTAN1	spectrin alpha, non-erythrocytic 1 [Source:HGNC Symbol;Acc:HGNC:11273]	protein_coding
ENSSSCG00000005655	6.67246	18.2453	13.9759	17.8103	12.4301	WDR34	WDR34	WD repeat domain 34 [Source:HGNC Symbol;Acc:HGNC:28296]	protein_coding
ENSSSCG00000005656	20.125	32.6976	21.8544	23.3213	29.0138			protein SET [Source:RefSeq peptide;Acc:NP_001231019]	protein_coding
ENSSSCG00000005658	6.9315	14.2152	20.7754	10.5268	10.8238				protein_coding
ENSSSCG00000005661	16.7912	23.4119	18.7217	47.1077	20.5915	ENDOG	ENDOG	endonuclease G [Source:HGNC Symbol;Acc:HGNC:3346]	protein_coding
ENSSSCG00000005662	9.21438	15.4086	13.2851	3.72691	13.9893	SPOUT1	SPOUT1	SPOUT domain containing methyltransferase 1 [Source:HGNC Symbol;Acc:HGNC:26933]	protein_coding
ENSSSCG00000005664	6.63541	4.81835	7.15547	10.2535	7.24528	LRRC8A	LRRC8A	leucine rich repeat containing 8 family member A [Source:HGNC Symbol;Acc:HGNC:19027]	protein_coding
ENSSSCG00000005665	5.99313	5.54252	8.42673	13.1178	7.40388	PHYHD1	PHYHD1	phytanoyl-CoA dioxygenase domain containing 1 [Source:HGNC Symbol;Acc:HGNC:23396]	protein_coding
ENSSSCG00000005666	52.8555	61.3646	55.3542	33.7097	58.8723	DOLK	DOLK	dolichol kinase [Source:HGNC Symbol;Acc:HGNC:23406]	protein_coding
ENSSSCG00000005667	14.0516	13.658	16.3503	13.2288	16.9013				protein_coding
ENSSSCG00000005668	0.979092	0.870107	1.5059	1.61085	1.16232	SH3GLB2	SH3GLB2	SH3 domain containing GRB2 like, endophilin B2 [Source:HGNC Symbol;Acc:HGNC:10834]	protein_coding
ENSSSCG00000005669	4.50815	5.275	5.52135	5.89991	6.86813	MIGA2	MIGA2	mitoguardin 2 [Source:HGNC Symbol;Acc:HGNC:23621]	protein_coding
ENSSSCG00000005671	2.02739	1.38989	2.04583	2.5125	2.1088	CRAT	CRAT	carnitine O-acetyltransferase [Source:RefSeq peptide;Acc:NP_001106518]	protein_coding
ENSSSCG00000005672	0.474703	0.854974	1.03839	0.908806	1.08199	PTPA	PTPA	protein phosphatase 2 phosphatase activator [Source:HGNC Symbol;Acc:HGNC:9308]	protein_coding
ENSSSCG00000005678	8.18618	13.2272	12.0397	27.6045	12.9575		NTMT1	N-terminal Xaa-Pro-Lys N-methyltransferase 1 [Source:RefSeq peptide;Acc:NP_001230386]	protein_coding
ENSSSCG00000005679	7.4317	17.0822	10.6569	7.92291	9.95014	ASB6	ASB6	ankyrin repeat and SOCS box protein 6 [Source:RefSeq peptide;Acc:NP_001093407]	protein_coding
ENSSSCG00000005683	28.1622	34.4425	22.3451	22.2644	35.8205	TOR1B	TOR1B	torsin family 1 member B [Source:HGNC Symbol;Acc:HGNC:11995]	protein_coding
ENSSSCG00000005704	33.8125	38.3095	43.1236	22.0876	48.4518	EXOSC2	EXOSC2	exosome component 2 [Source:HGNC Symbol;Acc:HGNC:17097]	protein_coding
ENSSSCG00000005706	2.36528	1.44137	1.27039	0.996336	2.22341	ABL1	ABL1	ABL proto-oncogene 1, non-receptor tyrosine kinase [Source:HGNC Symbol;Acc:HGNC:76]	protein_coding
ENSSSCG00000005711	19.2051	18.5102	20.3285	9.20378	18.0513	NUP214	NUP214	nucleoporin 214 [Source:HGNC Symbol;Acc:HGNC:8064]	protein_coding
ENSSSCG00000005715	1.51056	0.715953	0.917856	11.5811	0.96525	PRRC2B	PRRC2B	proline rich coiled-coil 2B [Source:HGNC Symbol;Acc:HGNC:28121]	protein_coding
ENSSSCG00000005716	0.681778	1.93884	0.970939	3.671	1.45686	POMT1	POMT1	protein O-mannosyltransferase 1 [Source:HGNC Symbol;Acc:HGNC:9202]	protein_coding
ENSSSCG00000005717	5.63417	9.0859	5.79278	1.56207	6.32964	UCK1	UCK1	uridine-cytidine kinase 1 [Source:HGNC Symbol;Acc:HGNC:14859]	protein_coding
ENSSSCG00000005719	22.2097	22.6981	24.917	3.32187	26.9275	RAPGEF1	RAPGEF1	Rap guanine nucleotide exchange factor 1 [Source:HGNC Symbol;Acc:HGNC:4568]	protein_coding
ENSSSCG00000005720	40.2502	61.6175	61.6651	7.07897	55.8983	MED27	MED27	Mediator of RNA polymerase II transcription subunit 27 [Source:UniProtKB/Swiss-Prot;Acc:Q6Q7J5]	protein_coding
ENSSSCG00000005724	9.61113	5.20024	8.61487	2.87504	8.25717	SETX	SETX	senataxin [Source:HGNC Symbol;Acc:HGNC:445]	protein_coding
ENSSSCG00000005725	2.44413	3.77939	2.00491	1.53537	2.64038	TTF1	TTF1	transcription termination factor 1 [Source:HGNC Symbol;Acc:HGNC:12397]	protein_coding
ENSSSCG00000005729	2.79003	4.07534	2.53139	13.7937	3.90232	DDX31	DDX31	DEAD-box helicase 31 [Source:HGNC Symbol;Acc:HGNC:16715]	protein_coding
ENSSSCG00000005735	85.181	89.5862	117.259	15.8156	100.424				protein_coding
ENSSSCG00000005737	2.86721	2.12972	2.16475	0.76808	1.74761	GFI1B	GFI1B	growth factor independent 1B transcriptional repressor [Source:HGNC Symbol;Acc:HGNC:4238]	protein_coding
ENSSSCG00000005749	6.69293	4.56974	4.65885	3.14965	4.66067	BRD3	BRD3	bromodomain containing 3 [Source:HGNC Symbol;Acc:HGNC:1104]	protein_coding
ENSSSCG00000005753	3.79368	2.02692	1.96461	1.23799	2.99149	CAMSAP1	CAMSAP1	calmodulin regulated spectrin associated protein 1 [Source:HGNC Symbol;Acc:HGNC:19946]	protein_coding
ENSSSCG00000005759	25.0716	25.244	18.7044	20.5579	25.2007	MRPS2	MRPS2	mitochondrial ribosomal protein S2 [Source:HGNC Symbol;Acc:HGNC:14495]	protein_coding
ENSSSCG00000005768	13.7653	12.6824	19.0114	25.9667	6.80332				protein_coding
ENSSSCG00000005771	4.55454	6.4508	4.76739	3.51251	5.55894	HDHD2	HDHD2	haloacid dehalogenase like hydrolase domain containing 2 [Source:HGNC Symbol;Acc:HGNC:25364]	protein_coding
ENSSSCG00000005777	0.581282	2.75508	2.91393	4.52095	1.65615	TXNL4A	TXNL4A	thioredoxin like 4A [Source:HGNC Symbol;Acc:HGNC:30551]	protein_coding
ENSSSCG00000005781	4.11887	1.06761	1.55444	0.770065	5.31751	TARSL2	TARSL2	threonyl-tRNA synthetase like 2 [Source:HGNC Symbol;Acc:HGNC:24728]	protein_coding
ENSSSCG00000005782	18.111	27.9419	15.4123	5.08598	20.418	TM2D3	TM2D3	TM2 domain containing 3 [Source:HGNC Symbol;Acc:HGNC:24128]	protein_coding
ENSSSCG00000005786	5.86403	10.2039	8.18527	2.13441	6.40644	SNRPA1	SNRPA1	small nuclear ribonucleoprotein polypeptide A' [Source:HGNC Symbol;Acc:HGNC:11152]	protein_coding
ENSSSCG00000005787	1.98038	2.3153	1.86517	0.789873	1.54643	CTDP1	CTDP1	CTD phosphatase subunit 1 [Source:HGNC Symbol;Acc:HGNC:2498]	protein_coding
ENSSSCG00000005838	10.5901	10.8026	12.0054	5.90292	13.5559	TRAF2	TRAF2	TNF receptor associated factor 2 [Source:HGNC Symbol;Acc:HGNC:12032]	protein_coding
ENSSSCG00000005839	0.78189	1.59817	1.80389	16.1385	1.62437	FBXW5	FBXW5	F-box and WD repeat domain containing 5 [Source:HGNC Symbol;Acc:HGNC:13613]	protein_coding
ENSSSCG00000005842	3.01738	6.12917	7.80852	6.96299	2.55861	TMEM141	TMEM141	transmembrane protein 141 [Source:HGNC Symbol;Acc:HGNC:28211]	protein_coding
ENSSSCG00000005846	3.51061	3.04042	2.39979	2.29124	3.84933		NELFB	Sus scrofa negative elongation factor complex member B (NELFB), mRNA. [Source:RefSeq mRNA;Acc:NM_001310162]	protein_coding
ENSSSCG00000005859	1.6704	1.49248	0.848673	2.63343	1.18979	NDOR1	NDOR1	NADPH dependent diflavin oxidoreductase 1 [Source:HGNC Symbol;Acc:HGNC:29838]	protein_coding
ENSSSCG00000005880	4.07611	3.3119	4.57758	7.83845	2.21207	C8orf33	C8orf33	chromosome 8 open reading frame 33 [Source:HGNC Symbol;Acc:HGNC:26104]	protein_coding
ENSSSCG00000005893	45.1115	59.9547	44.7703	4.16104	54.1728				protein_coding
ENSSSCG00000005894	3.77516	1.89666	2.99353	2.98132	3.70482	ARHGAP39	ARHGAP39	Rho GTPase activating protein 39 [Source:HGNC Symbol;Acc:HGNC:29351]	protein_coding
ENSSSCG00000005895	2.02077	2.87334	1.89937	3.62693	2.75878	C8orf82	C8orf82	chromosome 8 open reading frame 82 [Source:HGNC Symbol;Acc:HGNC:33826]	protein_coding
ENSSSCG00000005904	31.2311	40.2269	44.3059	166.052	37.7892	VPS28	VPS28	VPS28, ESCRT-I subunit [Source:HGNC Symbol;Acc:HGNC:18178]	protein_coding
ENSSSCG00000005906	17.408	18.0142	17.3472	14.9972	14.6037	CPSF1	CPSF1	cleavage and polyadenylation specific factor 1 [Source:HGNC Symbol;Acc:HGNC:2324]	protein_coding
ENSSSCG00000005907	3.52184	7.32835	3.11209	8.78783	5.22104	ADCK5	ADCK5	aarF domain containing kinase 5 [Source:HGNC Symbol;Acc:HGNC:21738]	protein_coding
ENSSSCG00000005908	4.37366	5.98858	4.0417	4.07033	5.15368			solute carrier family 52, riboflavin transporter, member 2 [Source:RefSeq peptide;Acc:NP_001004033]	protein_coding
ENSSSCG00000005909	5.01352	5.19551	6.04108	1.22012	5.12455				protein_coding
ENSSSCG00000005912	11.494	18.0913	15.252	46.334	10.6825	GPAA1	GPAA1	glycosylphosphatidylinositol anchor attachment 1 [Source:HGNC Symbol;Acc:HGNC:4446]	protein_coding
ENSSSCG00000005914	3.31766	3.49916	4.23672	3.01002	2.96038	SHARPIN	SHARPIN	SHANK associated RH domain interactor [Source:HGNC Symbol;Acc:HGNC:25321]	protein_coding
ENSSSCG00000005915	9.42202	16.9748	15.809	16.1422	21.8112	MAF1	MAF1	MAF1 homolog, negative regulator of RNA polymerase III [Source:HGNC Symbol;Acc:HGNC:24966]	protein_coding
ENSSSCG00000005916	4.80442	8.41382	7.27351	6.38204	7.77224	WDR97	WDR97	WD repeat domain 97 [Source:HGNC Symbol;Acc:HGNC:26959]	protein_coding
ENSSSCG00000005917	5.3016	4.79713	7.30306	3.46015	4.63447	HSF1	HSF1	Sus scrofa heat shock transcription factor 1 (HSF1), mRNA. [Source:RefSeq mRNA;Acc:NM_001243819]	protein_coding
ENSSSCG00000005918	2.08586	2.15026	3.02994	1.12312	2.60001	DGAT1	DGAT1	diacylglycerol O-acyltransferase 1 [Source:HGNC Symbol;Acc:HGNC:2843]	protein_coding
ENSSSCG00000005920	3.09331	3.04221	1.97356	1.48052	2.64397	BOP1	BOP1	block of proliferation 1 [Source:HGNC Symbol;Acc:HGNC:15519]	protein_coding
ENSSSCG00000005925	63.8492	98.8734	101.694	23.4299	87.8272	EXOSC4	EXOSC4	exosome component 4 [Source:HGNC Symbol;Acc:HGNC:18189]	protein_coding
ENSSSCG00000005933	20.5908	30.3706	16.2814	6.89494	26.0495	CHRAC1	CHRAC1	chromatin accessibility complex 1 [Source:HGNC Symbol;Acc:HGNC:13544]	protein_coding
ENSSSCG00000005934	7.22815	8.37136	4.90118	5.12652	4.06897	TRAPPC9	TRAPPC9	trafficking protein particle complex 9 [Source:HGNC Symbol;Acc:HGNC:30832]	protein_coding
ENSSSCG00000005935	8.57706	4.88234	6.73966	2.40376	8.88993		AGO2	protein argonaute-2 [Source:RefSeq peptide;Acc:NP_001181904]	protein_coding
ENSSSCG00000005952	0.346223	1.91448	1.28854	1.79518	1.16911	LRRC6	LRRC6	protein tilB homolog [Source:RefSeq peptide;Acc:NP_001230263]	protein_coding
ENSSSCG00000005955	2.34816	2.50413	4.75528	5.47888	3.06635	EFR3A	EFR3A	EFR3 homolog A [Source:HGNC Symbol;Acc:HGNC:28970]	protein_coding
ENSSSCG00000005959	0.418087	0.664417	0.403478	0.706251	0.607271	FAM49B	FAM49B	protein FAM49B [Source:RefSeq peptide;Acc:NP_001231368]	protein_coding
ENSSSCG00000005962	1.6396	1.54578	1.16953	3.00676	0.778573	GSDMC	GSDMC	gasdermin C [Source:HGNC Symbol;Acc:HGNC:7151]	protein_coding
ENSSSCG00000005969	3.75672	4.05028	3.61216	0.963233	3.5874	WASHC5	WASHC5	WASH complex subunit 5 [Source:HGNC Symbol;Acc:HGNC:28984]	protein_coding
ENSSSCG00000005970	1.26557	0.899756	0.43256	15.0036	0.36374	SQLE	SQLE	squalene monooxygenase [Source:RefSeq peptide;Acc:NP_001094496]	protein_coding
ENSSSCG00000005971	2.1897	6.39093	6.53881	1.86163	5.58203	ZNF572	ZNF572	zinc finger protein 572 [Source:HGNC Symbol;Acc:HGNC:26758]	protein_coding
ENSSSCG00000005975	13.375	11.5645	14.9002	5.82095	15.878	MTSS1	MTSS1	MTSS1, I-BAR domain containing [Source:HGNC Symbol;Acc:HGNC:20443]	protein_coding
ENSSSCG00000005976	85.6392	115.407	111.295	84.669	66.9728	NDUFB9	NDUFB9	NADH:ubiquinone oxidoreductase subunit B9 [Source:HGNC Symbol;Acc:HGNC:7704]	protein_coding
ENSSSCG00000005981	6.5216	5.42813	7.91937	2.28392	6.29434		FBXO32	F-box only protein 32 [Source:UniProtKB/Swiss-Prot;Acc:Q1A730]	protein_coding
ENSSSCG00000005982	107.573	115.628	90.8333	51.5431	96.0423				protein_coding
ENSSSCG00000005983	40.7941	29.7291	42.2203	35.1051	33.2204	ATAD2	ATAD2	ATPase family, AAA domain containing 2 [Source:HGNC Symbol;Acc:HGNC:30123]	protein_coding
ENSSSCG00000005984	1.15492	0.957941	1.11844	3.68512	1.6148	ZHX1	ZHX1	zinc fingers and homeoboxes 1 [Source:HGNC Symbol;Acc:HGNC:12871]	protein_coding
ENSSSCG00000005986	3.21267	1.15907	2.55668	60.2435	0.546467	FAM83A	FAM83A	family with sequence similarity 83 member A [Source:HGNC Symbol;Acc:HGNC:28210]	protein_coding
ENSSSCG00000005987	1.2556	1.1845	1.1389	0.693406	1.11219	TBC1D31	TBC1D31	TBC1 domain family member 31 [Source:HGNC Symbol;Acc:HGNC:30888]	protein_coding
ENSSSCG00000005992	9.41797	3.55075	6.12093	0.4482	7.19952		SHAS2	hyaluronan synthase 2 [Source:RefSeq peptide;Acc:NP_999218]	protein_coding
ENSSSCG00000005995	2.60323	2.45583	1.95063	0.808673	2.8289	MTBP	MTBP	MDM2 binding protein [Source:HGNC Symbol;Acc:HGNC:7417]	protein_coding
ENSSSCG00000005996	18.3494	24.2438	15.2073	12.5323	15.576		MRPL13	39S ribosomal protein L13, mitochondrial [Source:RefSeq peptide;Acc:NP_001230344]	protein_coding
ENSSSCG00000005997	1.6968	0.846006	1.41598	0.672373	1.4859	COL14A1	COL14A1	collagen type XIV alpha 1 chain [Source:HGNC Symbol;Acc:HGNC:2191]	protein_coding
ENSSSCG00000006000	18.6472	17.4087	13.6517	3.31889	11.794	TAF2	TAF2	TATA-box binding protein associated factor 2 [Source:HGNC Symbol;Acc:HGNC:11536]	protein_coding
ENSSSCG00000006003	3.60017	3.30263	3.09611	13.6528	2.34375	MAL2	MAL2	Sus scrofa mal, T-cell differentiation protein 2 (MAL2), mRNA. [Source:RefSeq mRNA;Acc:NM_001161639]	protein_coding
ENSSSCG00000006008	14.0967	11.3887	11.6803	144.139	10.0408				protein_coding
ENSSSCG00000006009	139.271	111.272	121.745	254.81	156.566	EXT1	EXT1	exostosin glycosyltransferase 1 [Source:HGNC Symbol;Acc:HGNC:3512]	protein_coding
ENSSSCG00000006014	14.8746	14.7898	15.0064	11.2206	19.5691	RAD21	RAD21	RAD21 cohesin complex component [Source:HGNC Symbol;Acc:HGNC:9811]	protein_coding
ENSSSCG00000006016	28.9816	40.2305	29.6062	29.4955	24.6795	EIF3H	EIF3H	eukaryotic translation initiation factor 3 subunit H [Source:HGNC Symbol;Acc:HGNC:3273]	protein_coding
ENSSSCG00000006024	0.915717	0.651029	0.433362	3.53995	0.401384				protein_coding
ENSSSCG00000006029	68.4331	99.652	101.949	5.3675	74.6002	NUDCD1	NUDCD1	NudC domain containing 1 [Source:HGNC Symbol;Acc:HGNC:24306]	protein_coding
ENSSSCG00000006032	0.884837	1.88722	1.25452	3.3527	1.21382	EMC2	EMC2	ER membrane protein complex subunit 2 [Source:HGNC Symbol;Acc:HGNC:28963]	protein_coding
ENSSSCG00000006033	43.7207	76.0493	39.56	61.5386	63.9208	EIF3E	EIF3E	eukaryotic translation initiation factor 3 subunit E [Source:HGNC Symbol;Acc:HGNC:3277]	protein_coding
ENSSSCG00000006034	68.75	69.9179	67.382	0.817178	69.8328		RSPO2	Sus scrofa R-spondin 2 (RSPO2), mRNA. [Source:RefSeq mRNA;Acc:NM_001293141]	protein_coding
ENSSSCG00000006035	0.963503	0.435911	0.55884	1.20528	0.804134	ANGPT1	ANGPT1	angiopoietin-1 precursor [Source:RefSeq peptide;Acc:NP_999124]	protein_coding
ENSSSCG00000006038	0.51221	0.364156	0.328254	5.57341	0.547258		ZFPM2	zinc finger protein ZFPM2 [Source:RefSeq peptide;Acc:NP_001182303]	protein_coding
ENSSSCG00000006048	58.721	105.623	62.3643	17.4148	74.3772	DCAF13	DCAF13	DDB1 and CUL4 associated factor 13 [Source:HGNC Symbol;Acc:HGNC:24535]	protein_coding
ENSSSCG00000006049	7.12905	12.0374	9.88715	0.984259	13.834	SLC25A32	SLC25A32	solute carrier family 25 member 32 [Source:HGNC Symbol;Acc:HGNC:29683]	protein_coding
ENSSSCG00000006052	10.4888	17.3445	15.2959	9.62192	7.78459		FZD6	frizzled-6 precursor [Source:RefSeq peptide;Acc:NP_001302679]	protein_coding
ENSSSCG00000006054	52.3947	71.129	69.1471	26.0983	52.4617	ATP6V1C1	ATP6V1C1	V-type proton ATPase subunit C 1 [Source:RefSeq peptide;Acc:NP_001177134]	protein_coding
ENSSSCG00000006061	26.7227	27.5053	19.4073	10.6077	18.595	ZNF706	ZNF706	zinc finger protein 706 [Source:HGNC Symbol;Acc:HGNC:24992]	protein_coding
ENSSSCG00000006062	67.3965	49.9962	65.232	102.32	58.0762			14-3-3 protein zeta/delta [Source:RefSeq peptide;Acc:NP_001302655]	protein_coding
ENSSSCG00000006063	6.21401	6.4773	5.74888	35.8909	6.74458				protein_coding
ENSSSCG00000006065	7.80417	7.8212	6.10608	4.30338	6.76429	ANKRD46	ANKRD46	ankyrin repeat domain-containing protein 46 [Source:RefSeq peptide;Acc:NP_001230285]	protein_coding
ENSSSCG00000006066	4.89928	1.68152	2.57916	39.9743	1.59108	RNF19A	RNF19A	E3 ubiquitin-protein ligase RNF19A [Source:UniProtKB/Swiss-Prot;Acc:Q2VJ60]	protein_coding
ENSSSCG00000006068	5.4935	3.23607	3.54067	20.8465	2.23596	FBXO43	FBXO43	F-box protein 43 [Source:HGNC Symbol;Acc:HGNC:28521]	protein_coding
ENSSSCG00000006070	14.9505	22.3247	22.1019	46.6105	11.0543	COX6C	COX6C	cytochrome c oxidase subunit 6C [Source:RefSeq peptide;Acc:NP_001090942]	protein_coding
ENSSSCG00000006071	7.64642	4.47976	7.39468	3.69585	5.41708	VPS13B	VPS13B	vacuolar protein sorting 13 homolog B [Source:HGNC Symbol;Acc:HGNC:2183]	protein_coding
ENSSSCG00000006074	16.1195	17.7	17.4892	4.53021	14.8458	STK3	STK3	serine/threonine kinase 3 [Source:HGNC Symbol;Acc:HGNC:11406]	protein_coding
ENSSSCG00000006078	0.843755	1.12475	1.36984	1.51439	0.75124	POP1	POP1	POP1 homolog, ribonuclease P/MRP subunit [Source:HGNC Symbol;Acc:HGNC:30129]	protein_coding
ENSSSCG00000006081	3.3406	7.5491	3.42535	39.829	3.22925	RPL30	RPL30	60S ribosomal protein L30 [Source:RefSeq peptide;Acc:NP_001177107]	protein_coding
ENSSSCG00000006083	30.5779	8.4276	10.2211	640.208	6.49247	LAPTM4B	LAPTM4B	lysosomal protein transmembrane 4 beta [Source:HGNC Symbol;Acc:HGNC:13646]	protein_coding
ENSSSCG00000006084	1.52359	0.804192	1.2782	6.04921	1.51274	MTDH	MTDH	protein LYRIC [Source:RefSeq peptide;Acc:NP_001231552]	protein_coding
ENSSSCG00000006087	2.80281	2.67436	2.97477	2.25051	4.27299		CPQ	carboxypeptidase Q precursor [Source:RefSeq peptide;Acc:NP_001230620]	protein_coding
ENSSSCG00000006088	0.73028	2.62841	3.02643	0.8192	1.90727		SDC2	syndecan 2 precursor [Source:RefSeq peptide;Acc:NP_001302683]	protein_coding
ENSSSCG00000006089	3.52463	3.44021	4.94125	7.82717	4.82249	PTDSS1	PTDSS1	phosphatidylserine synthase 1 [Source:HGNC Symbol;Acc:HGNC:9587]	protein_coding
ENSSSCG00000006090	4.49464	4.39991	2.69431	0.992871	4.66264	MTERF3	MTERF3	mitochondrial transcription termination factor 3 [Source:HGNC Symbol;Acc:HGNC:24258]	protein_coding
ENSSSCG00000006093	3.88842	4.29432	6.63222	4.20095	3.87213	NDUFAF6	NDUFAF6	NADH:ubiquinone oxidoreductase complex assembly factor 6 [Source:HGNC Symbol;Acc:HGNC:28625]	protein_coding
ENSSSCG00000006095	1.2681	0.43118	1.13068	7.32283	0.602165	CCNE2	CCNE2	Sus scrofa cyclin E2 (CCNE2), mRNA. [Source:RefSeq mRNA;Acc:NM_001243931]	protein_coding
ENSSSCG00000006096	3.23029	1.64041	2.40532	13.7697	2.16392	INTS8	INTS8	integrator complex subunit 8 [Source:HGNC Symbol;Acc:HGNC:26048]	protein_coding
ENSSSCG00000006099	14.6723	10.9001	13.9552	1.3315	15.0173	ESRP1	ESRP1	epithelial splicing regulatory protein 1 [Source:HGNC Symbol;Acc:HGNC:25966]	protein_coding
ENSSSCG00000006100	12.2093	7.95262	12.5923	14.609	9.52713	VIRMA	VIRMA	vir like m6A methyltransferase associated [Source:HGNC Symbol;Acc:HGNC:24500]	protein_coding
ENSSSCG00000006101	3.02524	2.88053	3.28664	0.87264	1.94961				protein_coding
ENSSSCG00000006107	2.19809	2.06957	1.56349	0.533133	1.32588	PDP1	PDP1	pyruvate dehyrogenase phosphatase catalytic subunit 1 [Source:HGNC Symbol;Acc:HGNC:9279]	protein_coding
ENSSSCG00000006109	2.39552	2.55464	3.27506	6.44928	0.789947				protein_coding
ENSSSCG00000006115	5.43295	4.18714	7.17806	2.29439	3.94567	RUNX1T1	RUNX1T1	RUNX1 translocation partner 1 [Source:HGNC Symbol;Acc:HGNC:1535]	protein_coding
ENSSSCG00000006120	27.617	34.5405	22.2447	3.28021	36.6664	OTUD6B	OTUD6B	OTU domain containing 6B [Source:HGNC Symbol;Acc:HGNC:24281]	protein_coding
ENSSSCG00000006125	1.20739	0.515037	0.453943	0.43341	0.430002		CALB1	calbindin [Source:RefSeq peptide;Acc:NP_001123698]	protein_coding
ENSSSCG00000006126	0.680969	1.22458	0.328586	3.88233	0.361404		DECR1	2,4-dienoyl-CoA reductase, mitochondrial [Source:RefSeq peptide;Acc:NP_001177161]	protein_coding
ENSSSCG00000006127	1.15604	2.8766	2.59026	5.6483	1.37238	NBN	NBN	nibrin [Source:HGNC Symbol;Acc:HGNC:7652]	protein_coding
ENSSSCG00000006136	1.32644	4.6882	3.75644	2.24467	3.59923	RMDN1	RMDN1	regulator of microtubule dynamics 1 [Source:HGNC Symbol;Acc:HGNC:24285]	protein_coding
ENSSSCG00000006137	24.3081	17.9588	25.9969	20.0551	23.9235	WWP1	WWP1	WW domain containing E3 ubiquitin protein ligase 1 [Source:HGNC Symbol;Acc:HGNC:17004]	protein_coding
ENSSSCG00000006145	4.5283	2.61032	4.85235	6.37019	2.03405	E2F5	E2F5	E2F transcription factor 5 [Source:HGNC Symbol;Acc:HGNC:3119]	protein_coding
ENSSSCG00000006146	16.2404	14.633	15.7658	5.87018	7.95281	LRRCC1	LRRCC1	leucine rich repeat and coiled-coil centrosomal protein 1 [Source:HGNC Symbol;Acc:HGNC:29373]	protein_coding
ENSSSCG00000006149	2.05284	2.99575	1.32943	4.26624	0.513054				protein_coding
ENSSSCG00000006151	4.98874	3.68976	2.80517	1.08313	2.86564	SNX16	SNX16	sorting nexin 16 [Source:HGNC Symbol;Acc:HGNC:14980]	protein_coding
ENSSSCG00000006153	24.035	22.4446	14.474	0.342369	22.3734		FABP5	fatty acid-binding protein, epidermal [Source:RefSeq peptide;Acc:NP_001034835]	protein_coding
ENSSSCG00000006155	3.51174	2.04817	2.41494	7.2465	1.80736	ZBTB10	ZBTB10	zinc finger and BTB domain containing 10 [Source:HGNC Symbol;Acc:HGNC:30953]	protein_coding
ENSSSCG00000006157	2.50851	2.82801	1.4943	1.3507	2.70568	MSTO1	MSTO1	misato 1, mitochondrial distribution and morphology regulator [Source:HGNC Symbol;Acc:HGNC:29678]	protein_coding
ENSSSCG00000006159	15.5035	15.6025	12.4349	1.54589	11.3864	HEY1	HEY1	hes related family bHLH transcription factor with YRPW motif 1 [Source:HGNC Symbol;Acc:HGNC:4880]	protein_coding
ENSSSCG00000006162	262.806	201.775	233.169	8.86541	266.074	ZC2HC1A	ZC2HC1A	zinc finger C2HC-type containing 1A [Source:HGNC Symbol;Acc:HGNC:24277]	protein_coding
ENSSSCG00000006163	2.43362	1.09275	0.612898	12.1842	0.527124		PKIA	Sus scrofa cAMP-dependent protein kinase inhibitor alpha (PKIA), mRNA. [Source:RefSeq mRNA;Acc:NM_214204]	protein_coding
ENSSSCG00000006165	4.12525	4.20313	4.90347	4.48018	3.35633	SEC31B	SEC31B	SEC31 homolog B, COPII coat complex component [Source:HGNC Symbol;Acc:HGNC:23197]	protein_coding
ENSSSCG00000006166	15.8609	28.6882	26.3083	34.5377	16.1708		NDUFB8	NADH dehydrogenase [Source:RefSeq peptide;Acc:NP_001138314]	protein_coding
ENSSSCG00000006168	12.3239	26.0482	19.581	3.73634	24.2781	PEX2	PEX2	Sus scrofa peroxisomal biogenesis factor 2 (PEX2), mRNA. [Source:RefSeq mRNA;Acc:NM_001243380]	protein_coding
ENSSSCG00000006169	1.7678	1.10229	0.841944	1.66447	1.36239	ZFHX4	ZFHX4	zinc finger homeobox 4 [Source:HGNC Symbol;Acc:HGNC:30939]	protein_coding
ENSSSCG00000006173	0.663161	0.542196	0.725319	1.66636	0.661302	GDAP1	GDAP1	ganglioside induced differentiation associated protein 1 [Source:HGNC Symbol;Acc:HGNC:15968]	protein_coding
ENSSSCG00000006174	2.85591	2.20373	2.40459	2.18786	1.62076	JPH1	JPH1	junctophilin 1 [Source:HGNC Symbol;Acc:HGNC:14201]	protein_coding
ENSSSCG00000006176	8.93693	12.0143	8.10847	4.76345	7.51015	ELOC	ELOC	elongin C [Source:HGNC Symbol;Acc:HGNC:11617]	protein_coding
ENSSSCG00000006177	24.927	13.754	18.3969	4.57507	11.3907				protein_coding
ENSSSCG00000006179	1.95526	1.52339	2.12388	0.721097	2.14946				protein_coding
ENSSSCG00000006184	1.23038	1.85238	0.742114	1.1691	1.1685	TERF1	TERF1	telomeric repeat binding factor 1 [Source:HGNC Symbol;Acc:HGNC:11728]	protein_coding
ENSSSCG00000006188	2.87904	4.53232	4.77957	0.738194	3.61312				protein_coding
ENSSSCG00000006192	2.76445	4.88176	5.42534	6.72228	3.64172		LACTB2	Sus scrofa lactamase beta 2 (LACTB2), mRNA. [Source:RefSeq mRNA;Acc:NM_001243410]	protein_coding
ENSSSCG00000006193	3.6798	3.11542	2.99549	3.78124	3.82821	TRAM1	TRAM1	translocation associated membrane protein 1 [Source:HGNC Symbol;Acc:HGNC:20568]	protein_coding
ENSSSCG00000006194	19.64	18.1915	18.0616	3.45591	20.8061	NCOA2	NCOA2	Sus scrofa nuclear receptor coactivator 2 (NCOA2), mRNA. [Source:RefSeq mRNA;Acc:NM_001114275]	protein_coding
ENSSSCG00000006200	1.30006	1.01859	0.924967	1.42859	1.12129	CPA6	CPA6	carboxypeptidase A6 [Source:HGNC Symbol;Acc:HGNC:17245]	protein_coding
ENSSSCG00000006201	10.5486	3.82142	4.42449	47.5533	4.22208	ARFGEF1	ARFGEF1	ADP ribosylation factor guanine nucleotide exchange factor 1 [Source:HGNC Symbol;Acc:HGNC:15772]	protein_coding
ENSSSCG00000006202	3.36466	3.4311	3.41518	2.07399	2.54991	CSPP1	CSPP1	centrosome and spindle pole associated protein 1 [Source:HGNC Symbol;Acc:HGNC:26193]	protein_coding
ENSSSCG00000006203	5.54274	16.8055	6.40772	22.0909	4.10282	COPS5	COPS5	COP9 signalosome complex subunit 5 [Source:RefSeq peptide;Acc:NP_001098770]	protein_coding
ENSSSCG00000006209	45.6248	33.5106	43.3883	9.19908	47.6438	VCPIP1	VCPIP1	valosin containing protein interacting protein 1 [Source:HGNC Symbol;Acc:HGNC:30897]	protein_coding
ENSSSCG00000006213	5.62646	3.06097	4.58193	0.878129	3.50813	ADHFE1	ADHFE1	alcohol dehydrogenase, iron containing 1 [Source:HGNC Symbol;Acc:HGNC:16354]	protein_coding
ENSSSCG00000006214	92.0467	85.2124	41.8443	5.96808	83.9009	RRS1	RRS1	ribosome biogenesis regulator homolog [Source:HGNC Symbol;Acc:HGNC:17083]	protein_coding
ENSSSCG00000006218	5.60032	3.94837	2.96691	1.08892	5.16355	PDE7A	PDE7A	phosphodiesterase 7A [Source:HGNC Symbol;Acc:HGNC:8791]	protein_coding
ENSSSCG00000006219	13.8904	13.955	10.5537	1.71654	14.2732	MTFR1	MTFR1	mitochondrial fission regulator 1 [Source:HGNC Symbol;Acc:HGNC:29510]	protein_coding
ENSSSCG00000006220	193.086	160.976	158.689	15.9678	152.712		ARMC1	armadillo repeat-containing protein 1 [Source:RefSeq peptide;Acc:NP_001177125]	protein_coding
ENSSSCG00000006231	3.89307	1.81883	1.90088	2.62858	2.8522	CHD7	CHD7	chromodomain helicase DNA binding protein 7 [Source:HGNC Symbol;Acc:HGNC:20626]	protein_coding
ENSSSCG00000006232	10.6224	17.3799	16.9097	11.8831	3.69669	RAB2A	RAB2A	RAB2A, member RAS oncogene family [Source:HGNC Symbol;Acc:HGNC:9763]	protein_coding
ENSSSCG00000006233	1.34052	0.603593	1.46616	14.2755	1.88844	CA8	CA8	carbonic anhydrase 8 [Source:HGNC Symbol;Acc:HGNC:1382]	protein_coding
ENSSSCG00000006235	0.804995	0.662676	0.781976	3.19381	0.362137	TOX	TOX	thymocyte selection associated high mobility group box [Source:HGNC Symbol;Acc:HGNC:18988]	protein_coding
ENSSSCG00000006236	4.9437	6.48871	4.59254	1.6381	6.11564	NSMAF	NSMAF	neutral sphingomyelinase activation associated factor [Source:HGNC Symbol;Acc:HGNC:8017]	protein_coding
ENSSSCG00000006237	15.3738	22.6713	14.0888	6.0247	17.7885	SDCBP	SDCBP	syntenin-1 CG9291-PB [Source:RefSeq peptide;Acc:NP_001231343]	protein_coding
ENSSSCG00000006240	15.168	13.3211	10.0636	0.800702	9.74472	FAM110B	FAM110B	family with sequence similarity 110 member B [Source:HGNC Symbol;Acc:HGNC:28587]	protein_coding
ENSSSCG00000006248	118.299	179.48	78.4291	1.42262	119.643		MOS	Sus scrofa MOS proto-oncogene, serine/threonine kinase (MOS), mRNA. [Source:RefSeq mRNA;Acc:NM_001113219]	protein_coding
ENSSSCG00000006251	0.976654	1.65576	0.898723	0.674199	0.927539	TGS1	TGS1	trimethylguanosine synthase 1 [Source:HGNC Symbol;Acc:HGNC:17843]	protein_coding
ENSSSCG00000006252	2.47134	2.48272	2.01989	2.31423	2.24501	TMEM68	TMEM68	transmembrane protein 68 [Source:HGNC Symbol;Acc:HGNC:26510]	protein_coding
ENSSSCG00000006261	35.5229	22.3754	25.3304	18.7637	31.9951	TCEA1	TCEA1	transcription elongation factor A protein 1 [Source:RefSeq peptide;Acc:NP_001230609]	protein_coding
ENSSSCG00000006263	12.9835	22.7216	17.8075	5.97515	13.8324	ATP6V1H	ATP6V1H	Sus scrofa ATPase H+ transporting V1 subunit H (ATP6V1H), mRNA. [Source:RefSeq mRNA;Acc:NM_214240]	protein_coding
ENSSSCG00000006267	11.0823	8.22585	10.1247	5.56692	9.43278	PCMTD1	PCMTD1	protein-L-isoaspartate (D-aspartate) O-methyltransferase domain containing 1 [Source:HGNC Symbol;Acc:HGNC:30483]	protein_coding
ENSSSCG00000006273	12.0549	19.2427	12.7336	2.88485	18.7131	MCM4	MCM4	minichromosome maintenance complex component 4 [Source:HGNC Symbol;Acc:HGNC:6947]	protein_coding
ENSSSCG00000006274	4.00396	1.18534	2.00313	1.24685	1.73936	PRKDC	PRKDC	protein kinase, DNA-activated, catalytic polypeptide [Source:HGNC Symbol;Acc:HGNC:9413]	protein_coding
ENSSSCG00000006277	3.84897	5.29818	5.82197	1.69031	4.86091	SPIDR	SPIDR	scaffolding protein involved in DNA repair [Source:HGNC Symbol;Acc:HGNC:28971]	protein_coding
ENSSSCG00000006282	2.63562	2.68577	2.70249	2.04987	3.87976	KIFAP3	KIFAP3	kinesin associated protein 3 [Source:HGNC Symbol;Acc:HGNC:17060]	protein_coding
ENSSSCG00000006283	9.35678	7.99705	9.62881	3.88014	5.71028	SCYL3	SCYL3	SCY1 like pseudokinase 3 [Source:HGNC Symbol;Acc:HGNC:19285]	protein_coding
ENSSSCG00000006284	13.3279	14.5018	11.3999	3.39997	10.4731	C1orf112	C1orf112	chromosome 1 open reading frame 112 [Source:HGNC Symbol;Acc:HGNC:25565]	protein_coding
ENSSSCG00000006285	4.34251	5.55715	4.08163	0.909302	4.72556	METTL18	METTL18	methyltransferase like 18 [Source:HGNC Symbol;Acc:HGNC:28793]	protein_coding
ENSSSCG00000006290	52.3752	48.3638	43.947	0.922431	46.3912	SLC19A2	SLC19A2	solute carrier family 19 member 2 [Source:HGNC Symbol;Acc:HGNC:10938]	protein_coding
ENSSSCG00000006294	7.96033	8.11363	5.81134	13.6863	6.89942	NME7	NME7	NME/NM23 family member 7 [Source:HGNC Symbol;Acc:HGNC:20461]	protein_coding
ENSSSCG00000006296	6.8514	4.51019	5.50743	20.495	6.14535		ATP1B1	Sodium/potassium-transporting ATPase subunit beta-1 [Source:UniProtKB/Swiss-Prot;Acc:P05027]	protein_coding
ENSSSCG00000006301	2.876	4.59425	3.83488	2.23045	2.68079	TIPRL	TIPRL	TOR signaling pathway regulator [Source:HGNC Symbol;Acc:HGNC:30231]	protein_coding
ENSSSCG00000006302	6.33455	6.57965	7.95401	4.67676	5.07732	GPR161	GPR161	G protein-coupled receptor 161 [Source:HGNC Symbol;Acc:HGNC:23694]	protein_coding
ENSSSCG00000006303	0.421702	0.807179	0.886978	0.640437	0.662357	DCAF6	DCAF6	DDB1 and CUL4 associated factor 6 [Source:HGNC Symbol;Acc:HGNC:30002]	protein_coding
ENSSSCG00000006304	8.05968	9.02913	6.92854	12.4931	5.62479				protein_coding
ENSSSCG00000006306	6.21723	3.34121	3.34645	23.9871	7.0204	MPZL1	MPZL1	myelin protein zero like 1 [Source:HGNC Symbol;Acc:HGNC:7226]	protein_coding
ENSSSCG00000006308	8.20112	11.1871	10.1184	6.34257	6.11064	CREG1	CREG1	cellular repressor of E1A stimulated genes 1 [Source:HGNC Symbol;Acc:HGNC:2351]	protein_coding
ENSSSCG00000006309	3.03304	5.21781	5.06814	1.74738	3.4495	CD247	CD247	T-cell surface glycoprotein CD3 zeta chain precursor [Source:RefSeq peptide;Acc:NP_999320]	protein_coding
ENSSSCG00000006310	3.83461	2.93327	3.2517	2.2651	2.90419	POU2F1	POU2F1	Sus scrofa POU class 2 homeobox 1 (POU2F1), mRNA. [Source:RefSeq mRNA;Acc:NM_214264]	protein_coding
ENSSSCG00000006316	183.668	176.652	129.611	0.367503	187.995		MAEL	Sus scrofa maelstrom homolog (Drosophila) (MAEL), mRNA. [Source:RefSeq mRNA;Acc:NM_001097511]	protein_coding
ENSSSCG00000006318	11.1097	14.4289	10.1259	0.912286	9.10284	TADA1	TADA1	transcriptional adaptor 1 [Source:HGNC Symbol;Acc:HGNC:30631]	protein_coding
ENSSSCG00000006319	0.805417	0.400828	0.302812	3.54166	0.47807	POGK	POGK	pogo transposable element with KRAB domain [Source:RefSeq peptide;Acc:NP_001231188]	protein_coding
ENSSSCG00000006324	1.32664	4.08708	2.1592	8.27707	2.66983	ALDH9A1	ALDH9A1	aldehyde dehydrogenase 9 family member A1 [Source:HGNC Symbol;Acc:HGNC:412]	protein_coding
ENSSSCG00000006333	20.6837	26.8151	20.1272	6.69678	16.4466	NUF2	NUF2	NUF2, NDC80 kinetochore complex component [Source:HGNC Symbol;Acc:HGNC:14621]	protein_coding
ENSSSCG00000006337	0.997732	0.709337	0.795703	13.1322	0.434297	HSD17B7	HSD17B7	3-keto-steroid reductase [Source:RefSeq peptide;Acc:NP_001172066]	protein_coding
ENSSSCG00000006338	2.81022	2.28853	2.54971	1.28388	1.98954	DDR2	DDR2	discoidin domain receptor tyrosine kinase 2 [Source:HGNC Symbol;Acc:HGNC:2731]	protein_coding
ENSSSCG00000006340	5.19993	2.63316	3.1857	31.7408	2.11979	UAP1	UAP1	UDP-N-acetylglucosamine pyrophosphorylase 1 [Source:HGNC Symbol;Acc:HGNC:12457]	protein_coding
ENSSSCG00000006342	6.09364	4.70402	8.02855	8.44638	3.39019	UHMK1	UHMK1	U2AF homology motif kinase 1 [Source:HGNC Symbol;Acc:HGNC:19683]	protein_coding
ENSSSCG00000006344	1.13542	0.763596	1.17472	0.440623	1.42805	NOS1AP	NOS1AP	nitric oxide synthase 1 adaptor protein [Source:HGNC Symbol;Acc:HGNC:16859]	protein_coding
ENSSSCG00000006346	8.41598	8.52744	11.506	17.0082	12.0835	ATF6	ATF6	activating transcription factor 6 [Source:HGNC Symbol;Acc:HGNC:791]	protein_coding
ENSSSCG00000006347	8.22859	9.29458	4.99408	2.48448	5.73327	DUSP12	DUSP12	dual specificity phosphatase 12 [Source:HGNC Symbol;Acc:HGNC:3067]	protein_coding
ENSSSCG00000006348	0.392331	0.557856	1.69854	1.17361	1.863	FCRLB	FCRLB	Fc receptor like B [Source:HGNC Symbol;Acc:HGNC:26431]	protein_coding
ENSSSCG00000006353	3.08618	1.50727	1.30248	0.915162	1.1469	NR1I3	NR1I3	nuclear receptor subfamily 1 group I member 3 [Source:RefSeq peptide;Acc:NP_001033085]	protein_coding
ENSSSCG00000006354	10.6202	5.3899	4.81068	3.78929	6.24304	TOMM40L	TOMM40L	translocase of outer mitochondrial membrane 40 like [Source:HGNC Symbol;Acc:HGNC:25756]	protein_coding
ENSSSCG00000006358	25.8427	35.2061	23.7844	35.6293	27.2853	NDUFS2	NDUFS2	NADH:ubiquinone oxidoreductase core subunit S2 [Source:HGNC Symbol;Acc:HGNC:7708]	protein_coding
ENSSSCG00000006359	27.8671	24.6227	11.1071	0.47939	39.1066	ADAMTS4	ADAMTS4	ADAM metallopeptidase with thrombospondin type 1 motif 4 [Source:HGNC Symbol;Acc:HGNC:220]	protein_coding
ENSSSCG00000006360	7.42171	8.39077	9.74616	19.2298	8.43962	B4GALT3	B4GALT3	beta-1,4-galactosyltransferase 3 [Source:HGNC Symbol;Acc:HGNC:926]	protein_coding
ENSSSCG00000006362	9.55103	17.5449	18.9074	9.41345	21.6019	USP21	USP21	ubiquitin specific peptidase 21 [Source:HGNC Symbol;Acc:HGNC:12620]	protein_coding
ENSSSCG00000006363	11.5023	15.6611	17.0312	9.75096	18.623				protein_coding
ENSSSCG00000006365	23.2367	32.4036	34.217	3.97599	32.6993	DEDD	DEDD	death effector domain containing [Source:HGNC Symbol;Acc:HGNC:2755]	protein_coding
ENSSSCG00000006366	7.3167	14.0291	9.92734	8.5558	6.73818	PFDN2	PFDN2	prefoldin subunit 2 [Source:HGNC Symbol;Acc:HGNC:8867]	protein_coding
ENSSSCG00000006369	2.15353	10.6217	10.3968	3.38204	6.7109		F11R	junctional adhesion molecule A precursor [Source:RefSeq peptide;Acc:NP_001121916]	protein_coding
ENSSSCG00000006370	4.40348	12.1313	9.40667	15.3129	5.75029	TSTD1	TSTD1	thiosulfate sulfurtransferase like domain containing 1 [Source:HGNC Symbol;Acc:HGNC:35410]	protein_coding
ENSSSCG00000006371	7.18166	8.29692	7.15932	6.98196	6.79207	USF1	USF1	upstream stimulatory factor 1 [Source:RefSeq peptide;Acc:NP_001177174]	protein_coding
ENSSSCG00000006379	0.60762	0.701979	0.363438	1.49953	0.360664		CD48	Sus scrofa CD48 molecule (CD48), mRNA. [Source:RefSeq mRNA;Acc:NM_001243714]	protein_coding
ENSSSCG00000006383	3.25718	1.84117	4.39835	0.62294	2.52288	VANGL2	VANGL2	VANGL planar cell polarity protein 2 [Source:HGNC Symbol;Acc:HGNC:15511]	protein_coding
ENSSSCG00000006385	22.487	24.364	29.8969	47.6004	27.7857	NCSTN	NCSTN	nicastrin [Source:HGNC Symbol;Acc:HGNC:17091]	protein_coding
ENSSSCG00000006386	264.36	263.75	290.18	277.834	335.034	COPA	COPA	coatomer protein complex subunit alpha [Source:HGNC Symbol;Acc:HGNC:2230]	protein_coding
ENSSSCG00000006388	0.658556	0.780334	0.433503	1.79487	0.729677			DDB1- and CUL4-associated factor 8 [Source:RefSeq peptide;Acc:NP_001231363]	protein_coding
ENSSSCG00000006397	1.21771	0.824504	1.18915	6.03632	0.523165	FCRL6	FCRL6	Fc receptor like 6 [Source:HGNC Symbol;Acc:HGNC:31910]	protein_coding
ENSSSCG00000006461	1.52374	0.410907	1.00568	11.3166	0.449103	ARHGEF11	ARHGEF11	Rho guanine nucleotide exchange factor 11 [Source:HGNC Symbol;Acc:HGNC:14580]	protein_coding
ENSSSCG00000006463	1.06333	0.737978	0.744182	7.04325	0.456841	PEAR1	PEAR1	platelet endothelial aggregation receptor 1 [Source:HGNC Symbol;Acc:HGNC:33631]	protein_coding
ENSSSCG00000006466	4.58504	6.49297	5.60597	0.53524	3.91193	SH2D2A	SH2D2A	SH2 domain containing 2A [Source:HGNC Symbol;Acc:HGNC:10821]	protein_coding
ENSSSCG00000006467	4.32855	5.26977	3.09429	1.26944	4.75571	PRCC	PRCC	papillary renal cell carcinoma (translocation-associated) [Source:HGNC Symbol;Acc:HGNC:9343]	protein_coding
ENSSSCG00000006468	11.7158	15.971	16.5685	19.9667	10.9225	HDGF	HDGF	heparin binding growth factor [Source:HGNC Symbol;Acc:HGNC:4856]	protein_coding
ENSSSCG00000006469	1.20959	1.71992	1.57102	4.1249	0.861572	MRPL24	MRPL24	39S ribosomal protein L24, mitochondrial [Source:RefSeq peptide;Acc:NP_001231377]	protein_coding
ENSSSCG00000006470	1.89259	1.82208	1.61717	8.91673	0.992319	RRNAD1	RRNAD1	protein RRNAD1 [Source:RefSeq peptide;Acc:NP_001230253]	protein_coding
ENSSSCG00000006472	22.5997	8.63316	11.0678	109.579	11.5325		CRABP2	cellular retinoic acid-binding protein 2 [Source:RefSeq peptide;Acc:NP_001157981]	protein_coding
ENSSSCG00000006475	49.7367	62.2274	80.1665	6.81583	62.726	IQGAP3	IQGAP3	IQ motif containing GTPase activating protein 3 [Source:HGNC Symbol;Acc:HGNC:20669]	protein_coding
ENSSSCG00000006480	10.9645	13.1203	11.0113	5.42597	12.1272		NAXE	NAD(P)H-hydrate epimerase precursor [Source:RefSeq peptide;Acc:NP_001072132]	protein_coding
ENSSSCG00000006481	0.591477	0.951682	0.489443	0.335241	0.42869		GPATCH4	G patch domain-containing protein 4 [Source:RefSeq peptide;Acc:NP_001230282]	protein_coding
ENSSSCG00000006482	0.986406	0.966636	1.34858	2.87095	0.898821	MEF2D	MEF2D	myocyte enhancer factor 2D [Source:HGNC Symbol;Acc:HGNC:6997]	protein_coding
ENSSSCG00000006486	21.2764	35.6985	16.4834	4.07332	20.0717				protein_coding
ENSSSCG00000006487	61.5176	122.777	72.0831	26.7265	95.7308		CCT3	T-complex protein 1 subunit gamma [Source:RefSeq peptide;Acc:NP_001231109]	protein_coding
ENSSSCG00000006488	1.75089	2.75874	3.2995	19.7895	1.6179	GLMP	GLMP	glycosylated lysosomal membrane protein [Source:HGNC Symbol;Acc:HGNC:29436]	protein_coding
ENSSSCG00000006490	1.89069	1.37162	1.51664	1.24657	2.26283				protein_coding
ENSSSCG00000006493	31.6593	34.4252	36.3781	5.29974	33.3986		PMF1	polyamine-modulated factor 1 [Source:RefSeq peptide;Acc:NP_001116635]	protein_coding
ENSSSCG00000006494	49.6041	51.6353	50.1472	7.33472	51.4324	SLC25A44	SLC25A44	solute carrier family 25 member 44 [Source:HGNC Symbol;Acc:HGNC:29036]	protein_coding
ENSSSCG00000006496	2.98377	5.69526	4.41185	1.57167	4.06577	LMNA	LMNA	prelamin-A/C [Source:RefSeq peptide;Acc:NP_001104727]	protein_coding
ENSSSCG00000006499	6.76688	10.6221	8.61024	15.3921	7.03106		LAMTOR2	ragulator complex protein LAMTOR2 [Source:RefSeq peptide;Acc:NP_001230556]	protein_coding
ENSSSCG00000006500	1.81326	0.75711	1.53463	9.24682	0.902035	UBQLN4	UBQLN4	ubiquilin 4 [Source:HGNC Symbol;Acc:HGNC:1237]	protein_coding
ENSSSCG00000006501	5.30375	5.71687	6.54937	26.4083	3.49342	SSR2	SSR2	signal sequence receptor subunit 2 [Source:HGNC Symbol;Acc:HGNC:11324]	protein_coding
ENSSSCG00000006504	0.774591	0.531028	0.624049	4.61762	0.446637	KIAA0907	KIAA0907	KIAA0907 [Source:HGNC Symbol;Acc:HGNC:29145]	protein_coding
ENSSSCG00000006506	1.56972	1.85207	2.96796	6.17422	3.15601	SYT11	SYT11	synaptotagmin 11 [Source:HGNC Symbol;Acc:HGNC:19239]	protein_coding
ENSSSCG00000006507	1.69343	2.9158	1.62787	0.664869	2.21137	DAP3	DAP3	death associated protein 3 [Source:HGNC Symbol;Acc:HGNC:2673]	protein_coding
ENSSSCG00000006508	2.6213	1.0302	2.29271	14.0851	2.10291	ASH1L	ASH1L	ASH1 like histone lysine methyltransferase [Source:HGNC Symbol;Acc:HGNC:19088]	protein_coding
ENSSSCG00000006510	4.31375	3.68023	4.38107	4.16615	4.36993				protein_coding
ENSSSCG00000006511	34.0196	65.6794	43.1683	13.4062	49.8175	RUSC1	RUSC1	RUN and SH3 domain containing 1 [Source:HGNC Symbol;Acc:HGNC:17153]	protein_coding
ENSSSCG00000006512	28.7201	47.7929	32.1456	10.6682	37.5417	FDPS	FDPS	farnesyl pyrophosphate synthase precursor [Source:RefSeq peptide;Acc:NP_001172060]	protein_coding
ENSSSCG00000006518	8.25158	5.98149	8.37404	0.580788	9.15368	HCN3	HCN3	hyperpolarization activated cyclic nucleotide gated potassium channel 3 [Source:HGNC Symbol;Acc:HGNC:19183]	protein_coding
ENSSSCG00000006519	9.59327	5.04812	4.07925	14.2355	8.50105	CLK2	CLK2	CDC like kinase 2 [Source:HGNC Symbol;Acc:HGNC:2069]	protein_coding
ENSSSCG00000006520	213.508	212.586	211.898	137.198	189.603		SCAMP3	Sus scrofa secretory carrier membrane protein 3 (SCAMP3), mRNA. [Source:RefSeq mRNA;Acc:NM_001185169]	protein_coding
ENSSSCG00000006521	3.48714	6.57358	6.93452	15.7418	6.34756	FAM189B	FAM189B	family with sequence similarity 189 member B [Source:HGNC Symbol;Acc:HGNC:1233]	protein_coding
ENSSSCG00000006522	3.41224	2.54928	2.43138	17.9059	2.19704	GBA	GBA	glucosylceramidase precursor [Source:RefSeq peptide;Acc:NP_001005730]	protein_coding
ENSSSCG00000006523	0.53343	1.222	0.526707	2.12758	0.759906		MTX1	Metaxin-1 [Source:UniProtKB/Swiss-Prot;Acc:Q27HK4]	protein_coding
ENSSSCG00000006527	5.99513	7.84639	8.3826	14.9175	6.66414		KRTCAP2	Sus scrofa keratinocyte associated protein 2 (KRTCAP2), mRNA. [Source:RefSeq mRNA;Acc:NM_001190186]	protein_coding
ENSSSCG00000006535	2.17194	2.52678	1.34973	3.18947	0.750078	PMVK	PMVK	Phosphomevalonate kinase [Source:UniProtKB/Swiss-Prot;Acc:Q29081]	protein_coding
ENSSSCG00000006538	5.58695	9.13756	9.34164	0.612011	10.2508		CKS1B	Sus scrofa CDC28 protein kinase regulatory subunit 1B (CKS1B), mRNA. [Source:RefSeq mRNA;Acc:NM_001243542]	protein_coding
ENSSSCG00000006539	116.815	158.224	166.356	29.2508	131.628	SHC1	SHC1	SHC adaptor protein 1 [Source:HGNC Symbol;Acc:HGNC:10840]	protein_coding
ENSSSCG00000006542	173.638	213.001	200.592	6.20983	156.218	KCNN3	KCNN3	small conductance calcium-activated potassium channel protein 3 [Source:RefSeq peptide;Acc:NP_999150]	protein_coding
ENSSSCG00000006543	123.508	121.405	139.606	54.6558	121.24	ADAR	ADAR	adenosine deaminase, RNA specific [Source:HGNC Symbol;Acc:HGNC:225]	protein_coding
ENSSSCG00000006544	15.8313	17.0339	12.9367	1.63301	16.5617				protein_coding
ENSSSCG00000006552	37.6902	75.5156	53.158	12.0321	52.2774	HAX1	HAX1	HCLS1 associated protein X-1 [Source:HGNC Symbol;Acc:HGNC:16915]	protein_coding
ENSSSCG00000006553	79.5471	83.6728	101.619	24.0628	109.158	UBAP2L	UBAP2L	ubiquitin associated protein 2 like [Source:HGNC Symbol;Acc:HGNC:29877]	protein_coding
ENSSSCG00000006554	12.384	14.3567	14.9098	16.6202	10.7811	C1orf43	C1orf43	chromosome 1 open reading frame 43 [Source:HGNC Symbol;Acc:HGNC:29876]	protein_coding
ENSSSCG00000006556	150.1	191.885	186.906	17.2856	135.162	TPM3	TPM3	tropomyosin alpha-3 chain [Source:RefSeq peptide;Acc:NP_001001632]	protein_coding
ENSSSCG00000006559	11.2567	13.1477	13.7409	17.8948	9.23975	JTB	JTB	protein JTB precursor [Source:RefSeq peptide;Acc:NP_001121940]	protein_coding
ENSSSCG00000006560	1.1925	2.17604	1.98358	4.92274	0.849396	CREB3L4	CREB3L4	cyclic AMP-responsive element-binding protein 3-like protein 4 [Source:RefSeq peptide;Acc:NP_001116574]	protein_coding
ENSSSCG00000006561	1.92179	2.51223	1.86461	6.78728	4.03298	SLC39A1	SLC39A1	solute carrier family 39 member 1 [Source:HGNC Symbol;Acc:HGNC:12876]	protein_coding
ENSSSCG00000006562	9.04001	5.66014	9.63804	8.11259	9.95125	GATAD2B	GATAD2B	GATA zinc finger domain containing 2B [Source:HGNC Symbol;Acc:HGNC:30778]	protein_coding
ENSSSCG00000006564	2.30119	1.73226	1.66558	28.6685	0.899895	RAB13	RAB13	RAB13, member RAS oncogene family [Source:HGNC Symbol;Acc:HGNC:9762]	protein_coding
ENSSSCG00000006567	8.46965	5.75969	7.76155	3.85545	6.67395	CRTC2	CRTC2	CREB regulated transcription coactivator 2 [Source:HGNC Symbol;Acc:HGNC:27301]	protein_coding
ENSSSCG00000006568	0.553778	0.740171	0.423978	2.18665	1.05186	DENND4B	DENND4B	DENN domain containing 4B [Source:HGNC Symbol;Acc:HGNC:29044]	protein_coding
ENSSSCG00000006571	30.2708	32.8922	37.2142	32.0561	32.6585	INTS3	INTS3	integrator complex subunit 3 [Source:RefSeq peptide;Acc:NP_001230251]	protein_coding
ENSSSCG00000006581	1.96325	1.76653	1.48883	8.31369	0.873994			Sus scrofa S100 calcium binding protein A16 (S100A16), transcript variant 2, mRNA. [Source:RefSeq mRNA;Acc:NM_001190208]	protein_coding
ENSSSCG00000006604	1.06839	0.405104	0.860166	4.17602	0.439685	CRNN	CRNN	Sus scrofa cornulin (CRNN), mRNA. [Source:RefSeq mRNA;Acc:NM_001159659]	protein_coding
ENSSSCG00000006619	4.20405	2.67522	3.54791	3.02752	3.03144	SNX27	SNX27	sorting nexin family member 27 [Source:HGNC Symbol;Acc:HGNC:20073]	protein_coding
ENSSSCG00000006621	0.507608	0.676657	0.845791	3.13179	0.753251	CGN	CGN	cingulin [Source:HGNC Symbol;Acc:HGNC:17429]	protein_coding
ENSSSCG00000006622	11.162	11.1134	14.7652	7.35017	11.5967	POGZ	POGZ	pogo transposable element derived with ZNF domain [Source:HGNC Symbol;Acc:HGNC:18801]	protein_coding
ENSSSCG00000006625	7.58159	9.51874	8.97588	3.18475	8.79357	RFX5	RFX5	regulatory factor X5 [Source:HGNC Symbol;Acc:HGNC:9986]	protein_coding
ENSSSCG00000006626	3.2439	4.57908	3.95288	1.85636	3.63888	PI4KB	PI4KB	phosphatidylinositol 4-kinase beta [Source:HGNC Symbol;Acc:HGNC:8984]	protein_coding
ENSSSCG00000006627	10.3005	8.80754	9.49137	13.9905	6.64283	ZNF687	ZNF687	zinc finger protein 687 [Source:HGNC Symbol;Acc:HGNC:29277]	protein_coding
ENSSSCG00000006628	12.69	29.1681	16.9282	19.6805	22.6411			26S proteasome non-ATPase regulatory subunit 4 [Source:RefSeq peptide;Acc:NP_001038000]	protein_coding
ENSSSCG00000006631	3.03066	3.27091	2.74563	0.589824	2.4101	TMOD4	TMOD4	tropomodulin-4 [Source:RefSeq peptide;Acc:NP_001230223]	protein_coding
ENSSSCG00000006632	11.6682	14.9795	12.5739	1.33391	12.4225	SCNM1	SCNM1	sodium channel modifier 1 [Source:HGNC Symbol;Acc:HGNC:23136]	protein_coding
ENSSSCG00000006636	4.00647	3.10972	3.99506	1.05554	2.8101				protein_coding
ENSSSCG00000006641	4.07727	3.40798	4.14306	7.81243	2.82568	PRUNE1	PRUNE1	prune exopolyphosphatase 1 [Source:HGNC Symbol;Acc:HGNC:13420]	protein_coding
ENSSSCG00000006644	2.81385	6.26246	3.84699	1.97623	6.97133	CERS2	CERS2	ceramide synthase 2 [Source:HGNC Symbol;Acc:HGNC:14076]	protein_coding
ENSSSCG00000006645	10.2326	12.2781	10.8406	4.08125	12.948	SETDB1	SETDB1	SET domain bifurcated 1 [Source:HGNC Symbol;Acc:HGNC:10761]	protein_coding
ENSSSCG00000006646	3.11488	1.85011	2.58747	26.6794	1.3855	ARNT	ARNT	Sus scrofa aryl hydrocarbon receptor nuclear translocator (ARNT), mRNA. [Source:RefSeq mRNA;Acc:NM_001315687]	protein_coding
ENSSSCG00000006653	1.30082	1.56192	0.96826	1.60838	0.851057	ENSA	ENSA	endosulfine alpha [Source:HGNC Symbol;Acc:HGNC:3360]	protein_coding
ENSSSCG00000006661	33.5656	18.0812	23.7391	3.82319	17.2262		VPS45	vacuolar protein sorting-associated protein 45 [Source:RefSeq peptide;Acc:NP_001231923]	protein_coding
ENSSSCG00000006663	10.618	7.96828	11.4635	5.74749	11.8448	OTUD7B	OTUD7B	OTU deubiquitinase 7B [Source:HGNC Symbol;Acc:HGNC:16683]	protein_coding
ENSSSCG00000006665	52.9193	68.3637	54.0244	18.8001	66.8064				protein_coding
ENSSSCG00000006678	2.33076	0.839015	1.73444	10.22	0.406284		FCGR1A	high affinity immunoglobulin gamma Fc receptor I precursor [Source:RefSeq peptide;Acc:NP_001028183]	protein_coding
ENSSSCG00000006679	2.30953	6.88059	4.81143	6.11908	2.61117				protein_coding
ENSSSCG00000006682	1.01039	0.718335	0.863352	8.61395	3.23857				protein_coding
ENSSSCG00000006685	2.93357	4.70754	3.49501	7.37131	2.94524				protein_coding
ENSSSCG00000006687	3.24088	5.03085	6.43647	2.96003	4.15243	ITGA10	ITGA10	integrin subunit alpha 10 [Source:HGNC Symbol;Acc:HGNC:6135]	protein_coding
ENSSSCG00000006689	5.34265	3.79836	3.49996	4.69466	4.70399	PIAS3	PIAS3	protein inhibitor of activated STAT 3 [Source:HGNC Symbol;Acc:HGNC:16861]	protein_coding
ENSSSCG00000006690	1.79241	2.02391	1.22526	9.08344	2.55341	NUDT17	NUDT17	nudix hydrolase 17 [Source:HGNC Symbol;Acc:HGNC:26618]	protein_coding
ENSSSCG00000006691	44.5105	60.7644	45.6398	7.75035	53.3739	POLR3C	POLR3C	RNA polymerase III subunit C [Source:HGNC Symbol;Acc:HGNC:30076]	protein_coding
ENSSSCG00000006693	1.98472	3.06224	2.28044	2.80429	1.68438	PDZK1	PDZK1	PDZ domain containing 1 [Source:HGNC Symbol;Acc:HGNC:8821]	protein_coding
ENSSSCG00000006694	0.636696	1.45638	1.28678	1.9874	1.03847				protein_coding
ENSSSCG00000006697	45.5011	71.505	52.6083	7.52836	71.0545	ACP6	ACP6	acid phosphatase 6, lysophosphatidic [Source:HGNC Symbol;Acc:HGNC:29609]	protein_coding
ENSSSCG00000006698	5.67532	2.28464	4.509	26.511	4.31014	BCL9	BCL9	B-cell CLL/lymphoma 9 [Source:HGNC Symbol;Acc:HGNC:1008]	protein_coding
ENSSSCG00000006701	1.3775	0.722842	1.30035	6.12205	2.18038	CHD1L	CHD1L	chromodomain helicase DNA binding protein 1 like [Source:HGNC Symbol;Acc:HGNC:1916]	protein_coding
ENSSSCG00000006702	0.886697	0.732623	0.475074	0.3441	0.705547	FMO5	FMO5	flavin containing monooxygenase 5 [Source:HGNC Symbol;Acc:HGNC:3773]	protein_coding
ENSSSCG00000006703	1.70453	1.56702	2.16965	8.334	1.93977			5'-AMP-activated protein kinase subunit beta-2 [Source:RefSeq peptide;Acc:NP_001230612]	protein_coding
ENSSSCG00000006709	27.4984	10.5302	16.2789	37.8626	14.4052	NOTCH2	NOTCH2	notch 2 [Source:HGNC Symbol;Acc:HGNC:7882]	protein_coding
ENSSSCG00000006718	1.12308	1.47406	0.708659	2.63594	1.4358	ZNF697	ZNF697	zinc finger protein 697 [Source:HGNC Symbol;Acc:HGNC:32034]	protein_coding
ENSSSCG00000006720	1.26237	1.34622	1.26358	2.10388	0.62085	HAO2	HAO2	hydroxyacid oxidase 2 [Source:HGNC Symbol;Acc:HGNC:4810]	protein_coding
ENSSSCG00000006726	78.8376	74.0807	81.0064	0.372734	70.4599	SPAG17	SPAG17	sperm associated antigen 17 [Source:HGNC Symbol;Acc:HGNC:26620]	protein_coding
ENSSSCG00000006727	72.6467	87.1156	88.8385	5.40996	79.4274	WDR3	WDR3	WD repeat domain 3 [Source:HGNC Symbol;Acc:HGNC:12755]	protein_coding
ENSSSCG00000006728	50.9856	57.0935	50.4527	8.55476	50.6163	GDAP2	GDAP2	ganglioside induced differentiation associated protein 2 [Source:HGNC Symbol;Acc:HGNC:18010]	protein_coding
ENSSSCG00000006729	60.6947	39.7359	52.4711	14.2165	50.0292	FAM46C	FAM46C	protein FAM46C [Source:RefSeq peptide;Acc:NP_001302538]	protein_coding
ENSSSCG00000006730	3.56501	1.01382	2.33159	8.92339	2.48897	MAN1A2	MAN1A2	mannosidase alpha class 1A member 2 [Source:HGNC Symbol;Acc:HGNC:6822]	protein_coding
ENSSSCG00000006733	2.96035	4.8226	3.76585	2.32237	3.01628	TTF2	TTF2	transcription termination factor 2 [Source:HGNC Symbol;Acc:HGNC:12398]	protein_coding
ENSSSCG00000006735	7.27632	1.05452	3.15655	118.391	3.8273	PTGFRN	PTGFRN	prostaglandin F2 receptor inhibitor [Source:HGNC Symbol;Acc:HGNC:9601]	protein_coding
ENSSSCG00000006737	9.80331	4.58007	6.92474	54.4613	5.76352				protein_coding
ENSSSCG00000006740	8.19563	8.48768	7.86686	11.4666	11.1645	ATP1A1	ATP1A1	sodium/potassium-transporting ATPase subunit alpha-1 precursor [Source:RefSeq peptide;Acc:NP_999414]	protein_coding
ENSSSCG00000006746	21.7224	18.8184	17.9382	2.11297	22.3251	VANGL1	VANGL1	VANGL planar cell polarity protein 1 [Source:HGNC Symbol;Acc:HGNC:15512]	protein_coding
ENSSSCG00000006750	2.73682	4.55386	2.06986	0.418051	1.27194	SYCP1	SYCP1	synaptonemal complex protein 1 [Source:HGNC Symbol;Acc:HGNC:11487]	protein_coding
ENSSSCG00000006751	5.19237	3.36022	5.41512	9.43884	3.52458	SIKE1	SIKE1	suppressor of IKBKE 1 [Source:HGNC Symbol;Acc:HGNC:26119]	protein_coding
ENSSSCG00000006752	32.3717	31.0746	28.151	19.7961	33.7759	CSDE1	CSDE1	cold shock domain containing E1 [Source:HGNC Symbol;Acc:HGNC:29905]	protein_coding
ENSSSCG00000006755	4.04636	2.0886	3.41015	0.596916	7.52781	DENND2C	DENND2C	DENN domain containing 2C [Source:HGNC Symbol;Acc:HGNC:24748]	protein_coding
ENSSSCG00000006756	25.5835	47.5456	26.6161	16.5143	33.9411		BCAS2	pre-mRNA-splicing factor SPF27 [Source:RefSeq peptide;Acc:NP_001231353]	protein_coding
ENSSSCG00000006757	12.7196	6.56855	6.33732	4.42959	11.3287	TRIM33	TRIM33	tripartite motif containing 33 [Source:HGNC Symbol;Acc:HGNC:16290]	protein_coding
ENSSSCG00000006758	0.971091	0.404715	0.549368	1.20202	0.349821	SYT6	SYT6	synaptotagmin 6 [Source:HGNC Symbol;Acc:HGNC:18638]	protein_coding
ENSSSCG00000006760	3.77876	1.83814	1.69185	6.1476	2.49742	HIPK1	HIPK1	homeodomain interacting protein kinase 1 [Source:HGNC Symbol;Acc:HGNC:19006]	protein_coding
ENSSSCG00000006761	6.16777	6.4245	6.17718	7.72328	5.58515	DCLRE1B	DCLRE1B	DNA cross-link repair 1B [Source:HGNC Symbol;Acc:HGNC:17641]	protein_coding
ENSSSCG00000006762	1.74334	2.169	1.22482	0.782244	2.18456	AP4B1	AP4B1	adaptor related protein complex 4 beta 1 subunit [Source:HGNC Symbol;Acc:HGNC:572]	protein_coding
ENSSSCG00000006766	5.51429	3.07696	3.40904	3.78537	4.21462	PHTF1	PHTF1	putative homeodomain transcription factor 1 [Source:HGNC Symbol;Acc:HGNC:8939]	protein_coding
ENSSSCG00000006771	3.84454	3.97337	3.04173	3.00289	4.59781	SLC16A1	SLC16A1	monocarboxylate transporter 1 [Source:RefSeq peptide;Acc:NP_001121917]	protein_coding
ENSSSCG00000006773	4.36727	2.8092	4.97564	2.23956	4.6414	FAM19A3	FAM19A3	family with sequence similarity 19 member A3, C-C motif chemokine like [Source:HGNC Symbol;Acc:HGNC:21590]	protein_coding
ENSSSCG00000006775	64.363	71.987	54.2929	19.6414	53.9207		CAPZA1	F-actin capping protein subunit alpha 1 [Source:RefSeq peptide;Acc:NP_001090923]	protein_coding
[truncated: 7,589 more rows]
